# Supplementary material for: Repertoire Analysis of Antibody CDR-H3 Loops Suggests Affinity Maturation Does Not Typically Result in Rigidification
Source: Front Immunol. 2018 Mar 2;9:413. doi: 10.3389/fimmu.2018.00413 (PMC5840193; doi:10.3389/fimmu.2018.00413)
Supplement: Supplementary file 2 [file table_1.xlsx]

## Sheet: Sheet1
PDB	H_species	H_gene	L_species	L_gene	H_mutations	L_mutations	h3_len	mutations	Hchain	Lchain	antigen_chain
12e8	Mus_musculus	IGHV14-4*02	Mus_musculus	IGKV6-13*01	5	1	11	6	P	M	NA
1a2y	Mus_musculus	IGHV2-6-7*01	Mus_musculus	IGKV12-41*02	3	5	8	8	B	A	C
1a3r	Mus_musculus	IGHV14-3*02	Mus_musculus	IGKV8-19*01	8	9	9	17	H	L	P
1a4j	Mus_musculus	IGHV9-3-1*01	Mus_musculus	IGKV1-110*01	5	2	10	7	H	L	NA
1a6t	Mus_musculus	IGHV1-26*01	Mus_musculus	IGKV4-72*01	12	12	8	24	B	A	NA
1a6v	Mus_musculus	IGHV1-72*01	Mus_musculus	IGLV1*01	0	2	11	2	H	L	H
1a7q	Mus_musculus	IGHV2-6-7*01	Mus_musculus	IGKV12-41*02	7	9	8	16	H	L	NA
1ad0	Homo_sapiens	IGHV3-72*01	Homo_sapiens	IGKV1-16*01	20	20	10	40	B	A	NA
1ad9	Homo_sapiens	IGHV1-2*02	Homo_sapiens	IGKV1-5*03	24	17	11	41	B	A	NA
1ai1	Mus_musculus	IGHV12-1-1*01	Mus_musculus	IGKV3-10*01	8	6	11	14	H	L	P
1aqk	Homo_sapiens	IGHV3-30*01	Homo_sapiens	IGLV1-40*01	10	9	14	19	H	L	NA
1axs	Mus_musculus	IGHV1-9*01	Mus_musculus	IGKV14-111*01	11	6	11	17	H	L	H
1ay1	Mus_musculus	IGHV3-2*02	Mus_musculus	IGKV4-55*01	6	6	10	12	H	L	NA
1b2w	Homo_sapiens	IGHV3-7*01	Homo_sapiens	IGKV1-39*01	33	18	8	51	H	L	NA
1b4j	Mus_musculus	IGHV1-61*01	Mus_musculus	IGKV6-20*01	18	5	8	23	H	L	NA
1baf	Mus_musculus	IGHV3-2*02	Mus_musculus	IGKV4-55*01	6	1	6	7	H	L	L
1bfv	Mus_musculus	IGHV5-6-2*01	Mus_musculus	IGKV1-110*01	18	15	10	33	H	L	H
1bj1	Homo_sapiens	IGHV7-4-1*02	Homo_sapiens	IGKV1-33*01	27	12	14	39	K	J	V
1bln	Mus_musculus	IGHV5-9*03	Mus_musculus	IGKV1-117*01	1	6	10	7	D	C	NA
1bvk	Homo_sapiens	IGHV4-59*01	Homo_sapiens	IGKV1-27*01	23	16	8	39	B	A	C
1bz7	Mus_musculus	IGHV5-17*02	Mus_musculus	IGKV10-96*01	6	12	13	18	B	A	NA
1c12	Mus_musculus	IGHV3-2*02	Mus_musculus	IGKV14-100*01	4	3	12	7	B	A	A
1c1e	Mus_musculus	IGHV9-1*02	Mus_musculus	IGKV1-110*01	8	6	10	14	H	L	H
1c5c	Mus_musculus	IGHV1-53*01	Mus_musculus	IGKV9-124*01	12	8	3	20	H	L	L
1ce1	Homo_sapiens	IGHV4-59*01	Homo_sapiens	IGKV1-33*01	24	13	10	37	H	L	P
1cf8	Mus_musculus	IGHV3-2*02	Mus_musculus	IGKV4-79*01	4	8	7	12	H	L	H
1cic	Mus_musculus	IGHV1S5*01	Mus_musculus	IGKV6-23*01	10	5	8	15	B	A	NA
1clo	Mus_musculus	IGHV7-3*02	Mus_musculus	IGKV4-72*01	4	6	10	10	H	L	NA
1cr9	Mus_musculus	IGHV14-4*02	Mus_musculus	IGKV1-135*01	8	7	5	15	H	L	NA
1ct8	Mus_musculus	IGHV1-84*01	Mus_musculus	IGKV5-43*01	28	15	9	43	D	C	D
1cz8	Homo_sapiens	IGHV7-4-1*02	Homo_sapiens	IGKV1-33*01	28	13	14	41	Y	X	V
1d5b	Mus_musculus	IGHV1-9*01	Mus_musculus	IGKV14-111*01	9	2	11	11	H	L	NA
1d6v	Mus_musculus	IGHV1-9*01	Mus_musculus	IGKV14-111*01	5	0	11	5	H	L	H
1dbm	Mus_musculus	IGHV9-3-1*01	Mus_musculus	IGKV1-110*01	8	7	10	15	H	L	H
1dfb	Homo_sapiens	IGHV3-9*01	Homo_sapiens	IGKV1-5*03	5	2	17	7	H	L	NA
1dl7	Mus_musculus	IGHV2-6-7*01	Mus_musculus	IGLV1*01	4	5	5	9	H	L	L
1dlf	Mus_musculus	IGHV6-6*01	Mus_musculus	IGKV1-110*01	4	1	10	5	H	L	NA
1dn0	Homo_sapiens	IGHV4-34*01	Homo_sapiens	IGKV3D-20*01	2	2	12	4	D	C	NA
1dqd	Mus_musculus	IGHV3-8*02	Mus_musculus	IGKV4-57*01	4	5	14	9	H	L	NA
1dql	Homo_sapiens	IGHV3-30*10	Homo_sapiens	IGKV1-17*01	9	4	14	13	H	L	NA
1dqq	Mus_musculus	IGHV3S1*01	Mus_musculus	IGKV5-43*01	4	0	5	4	B	A	NA
1dsf	Mus_musculus	IGHV5-4*02	Mus_musculus	IGKV1-110*01	10	6	12	16	H	L	NA
1dvf	Mus_musculus	IGHV14-3*02	Mus_musculus	IGKV10-96*01	8	3	13	11	D	C	NA
1e4x	Mus_musculus	IGHV1S81*02	Mus_musculus	IGKV10-96*01	7	8	5	15	I	M	Q
1e6o	Mus_musculus	IGHV1-4*01	Mus_musculus	IGKV4-86*01	4	1	11	5	H	L	NA
1eap	Mus_musculus	IGHV1S53*03	Mus_musculus	IGKV19-93*01	7	9	10	16	B	A	B
1egj	Mus_musculus	IGHV1-26*01	Mus_musculus	IGKV3-10*01	11	5	10	16	H	L	A
1ejo	Mus_musculus	IGHV5-6-4*01	Mus_musculus	IGKV3-5*01	7	0	11	7	H	L	P
1emt	Mus_musculus	IGHV1-82*01	Mus_musculus	IGKV10-94*01	12	7	4	19	H	L	NA
1eo8	Mus_musculus	IGHV1-9*01	Mus_musculus	IGKV4-70*01	16	6	9	22	H	L	A
1etz	Mus_musculus	IGHV8-5*01	Mus_musculus	IGLV1*01	10	5	16	15	H	L	H
1f3d	Mus_musculus	IGHV1S135*01	Mus_musculus	IGKV1-117*01	8	6	6	14	H	L	L
1f4w	Mus_musculus	IGHV5-12-1*01	Mus_musculus	IGLV1*01	12	7	8	19	H	L	NA
1f58	Mus_musculus	IGHV3-1*02	Mus_musculus	IGKV3-4*01	3	8	17	11	H	L	P
1f8t	Mus_musculus	IGHV3-2*02	Mus_musculus	IGKV1-133*01	2	3	9	5	H	L	NA
1fai	Mus_musculus	IGHV1S134*01	Mus_musculus	IGKV10-96*02	17	1	15	18	H	L	NA
1fdl	Mus_musculus	IGHV2-6-7*01	Mus_musculus	IGKV12-41*02	2	3	8	5	H	L	Y
1fe8	Mus_musculus	IGHV2-3*01	Mus_musculus	IGKV10-96*01	9	9	7	18	H	L	A
1fgn	Mus_musculus	IGHV14-1*02	Mus_musculus	IGKV14-111*01	2	17	8	19	H	L	NA
1fj1	Mus_musculus	IGHV9-2-1*01	Mus_musculus	IGKV19-93*01	6	4	4	10	B	A	F
1fl5	Mus_musculus	IGHV7-3*02	Mus_musculus	IGKV1-117*01	2	3	8	5	H	L	NA
1flr	Mus_musculus	IGHV6-7*02	Mus_musculus	IGKV1-110*01	1	2	7	3	H	L	L
1fns	Mus_musculus	IGHV2-6-7*01	Mus_musculus	IGKV10-94*01	4	8	14	12	H	L	A
1for	Mus_musculus	IGHV1-80*01	Mus_musculus	IGKV4-57*01	10	4	10	14	H	L	NA
1frg	Mus_musculus	IGHV5-6*02	Mus_musculus	IGKV8-19*01	13	9	11	22	H	L	P
1fsk	Mus_musculus	IGHV1-61*01	Mus_musculus	IGKV6-20*01	13	9	9	22	I	H	G
1g9m	Homo_sapiens	IGHV1-69*02	Homo_sapiens	IGKV3-15*01	21	7	19	28	H	L	G
1gaf	Mus_musculus	IGHV14-3*02	Mus_musculus	IGKV9-124*01	7	3	5	10	H	L	H
1ggi	Mus_musculus	IGHV8-12*01	Mus_musculus	IGKV3-5*01	10	7	5	17	J	M	Q
1ghf	Mus_musculus	IGHV9-3*02	Mus_musculus	IGKV10-96*01	12	4	7	16	H	L	NA
1gig	Mus_musculus	IGHV2-9-1*01	Mus_musculus	IGLV1*01	12	1	14	13	H	L	NA
1gpo	Homo_sapiens	IGHV4-59*01	Mus_Musculus	IGKV5-43*01	30	13	5	43	H	L	NA
1h0d	Mus_musculus	IGHV5-9*01	Mus_musculus	IGKV3-2*01	3	1	12	4	B	A	C
1h3p	Mus_musculus	IGHV5-9-4*01	Mus_musculus	IGKV8-21*01	5	8	7	13	H	L	NA
1hez	Homo_sapiens	IGHV3-30*18	Homo_sapiens	IGKV1-39*01	3	1	12	4	B	A	E
1hi6	Mus_musculus	IGHV1S52*01	Mus_musculus	IGKV14-111*01	22	8	3	30	B	A	C
1hil	Mus_musculus	IGHV5-6*02	Mus_musculus	IGKV8-19*01	5	5	11	10	D	C	NA
1i3g	Mus_musculus	IGHV1-61*01	Mus_musculus	IGKV6-23*01	6	1	3	7	H	L	NA
1i7z	Mus_musculus	IGHV9-3-1*01	Mus_musculus	IGKV3-12*01	7	6	8	13	B	A	A
1i8k	Mus_musculus	IGHV5-6*03	Mus_musculus	IGKV17-127*01	20	7	11	27	B	A	C
1i9j	Mus_musculus	IGHV5-6*03	Mus_musculus	IGKV1-117*01	13	3	10	16	H	L	H
1iai	Mus_musculus	IGHV6-3*03	Mus_musculus	IGKV4-53*01	11	4	10	15	H	L	NA
1ibg	Mus_musculus	IGHV2-9-1*01	Mus_musculus	IGKV3-12*01	16	4	13	20	H	L	H
1igc	Mus_musculus	IGHV5-17*02	Mus_musculus	IGKV6-20*01	3	4	11	7	H	L	NA
1igf	Mus_musculus	IGHV5-9-3*01	Mus_musculus	IGKV1-117*01	12	6	10	18	J	M	NA
1igj	Mus_musculus	IGHV1-34*01	Mus_musculus	IGKV1-110*01	13	4	10	17	B	A	B
1igm	Homo_sapiens	IGHV3-23*01	Homo_sapiens	IGKV1-33*01	14	4	12	18	H	L	NA
1igt	Mus_musculus	IGHV5-12*02	Mus_musculus	IGKV10-94*01	1	30	9	31	B	A	NA
1ikf	Mus_musculus	IGHV5-12*02	Mus_musculus	IGKV10-96*02	8	5	17	13	H	L	C
1il1	Mus_musculus	IGHV14-4*02	Mus_musculus	IGKV8-30*01	9	4	12	13	A	B	NA
1ind	Mus_musculus	IGHV5-9*03	Mus_musculus	IGLV1*01	16	2	5	18	H	L	H
1iqd	Homo_sapiens	IGHV1-24*01	Homo_sapiens	IGKV3-20*01	14	5	8	19	B	A	C
1iqw	Mus_musculus	IGHV1-50*01	Mus_musculus	IGKV3-4*01	0	0	12	0	H	L	NA
1it9	Homo_sapiens	IGHV1-46*01	Homo_sapiens	IGKV3-20*01	16	14	12	30	H	L	NA
1j05	Mus_musculus	IGHV14-3*02	Mus_musculus	IGKV3-5*01	4	12	12	16	H	L	NA
1jgl	Mus_musculus	IGHV9-4*02	Mus_musculus	IGKV12-41*02	10	2	7	12	H	L	L
1jgu	Mus_musculus	IGHV5-9-3*01	Mus_musculus	IGKV1-110*01	20	2	10	22	H	L	H
1jhl	Mus_musculus	IGHV1-61*01	Mus_musculus	IGKV16-104*01	9	8	9	17	H	L	A
1jn6	Mus_musculus	IGHV1-5*01	Mus_musculus	IGLV1*01	26	8	10	34	B	A	NA
1jps	Homo_sapiens	IGHV3-43*02	Homo_sapiens	IGKV1-39*01	26	14	8	40	H	L	T
1jrh	Mus_musculus	IGHV8-8*01	Mus_musculus	IGKV13-84*01	11	4	12	15	H	L	I
1jv5	Homo_sapiens	IGHV1-46*01	Homo_sapiens	IGKV1-33*01	34	26	9	60	B	A	NA
1k6q	Mus_musculus	IGHV14-1*02	Mus_musculus	IGKV14-111*01	2	18	8	20	H	L	NA
1kb5	Mus_musculus	IGHV1-39*01	Mus_musculus	IGKV12-44*01	11	2	10	13	H	L	A | B
1kcr	Mus_musculus	IGHV3-2*02	Mus_musculus	IGKV6-20*01	6	4	7	10	H	L	P
1kcu	Mus_musculus	IGHV3-2*02	Mus_musculus	IGKV6-20*01	5	7	7	12	H	L	NA
1kcv	Mus_musculus	IGHV3-2*02	Mus_musculus	IGKV6-20*01	8	10	7	18	H	L	NA
1keg	Mus_musculus	IGHV1-5*01	Mus_musculus	IGKV1-117*01	5	1	11	6	H	L	A
1kel	Mus_musculus	IGHV7-3*02	Mus_musculus	IGKV1-117*01	6	2	8	8	H	L	H
1kfa	Mus_musculus	IGHV5-9-1*01	Mus_musculus	IGKV1-110*01	10	3	12	13	I	M	I
1l7i	Homo_sapiens	IGHV3-23*04	Homo_sapiens	IGKV1-NL1*01	22	15	10	37	H	L	NA
1l7t	Mus_musculus	IGHV5-6*03	Mus_musculus	IGKV1-117*01	13	15	10	28	H	L	NA
1lo0	Mus_musculus	IGHV5-9-2*01	Mus_musculus	IGKV1-117*01	14	8	10	22	Y	X	Y
1lo4	Mus_musculus	IGHV5-6*02	Mus_musculus	IGKV1-117*01	23	8	10	31	H	L	NA
1mam	Mus_musculus	IGHV7-3*02	Mus_musculus	IGKV10-96*01	2	4	8	6	H	L	NA
1mcp	Mus_musculus	IGHV7-1*02	Mus_musculus	IGKV8-28*01	3	2	11	5	H	L	NA
1mex	Mus_musculus	IGHV1S53*01	Mus_musculus	IGKV6-15*01	0	5	5	5	H	L	H
1mfa	Mus_musculus	IGHV1-5*01	Mus_musculus	IGLV1*01	14	10	9	24	H	L	H
1mfe	Mus_musculus	IGHV1-5*01	Mus_musculus	IGLV1*01	12	10	9	22	H	L	H
1mh5	Mus_musculus	IGHV1S61*01	Mus_musculus	IGKV2-137*01	6	2	10	8	H	L	H
1mhp	Homo_sapiens	IGHV3-23*04	Homo_sapiens	IGKV1D-13*01	8	19	10	27	X	Y	B
1mim	Mus_musculus	IGHV1-5*01	Mus_musculus	IGKV4-70*01	7	3	8	10	H	L	NA
1mj8	Mus_musculus	IGHV1S61*01	Mus_musculus	IGKV2-137*01	4	2	10	6	H	L	NA
1mju	Mus_musculus	IGHV1S61*01	Mus_musculus	IGKV2-137*01	5	1	7	6	H	L	NA
1mlb	Mus_musculus	IGHV1-9*01	Mus_musculus	IGKV5-43*01	8	3	7	11	B	A	NA
1mnu	Mus_musculus	IGHV1-5*01	Mus_musculus	IGKV1-110*01	14	4	12	18	H	L	NA
1mqk	Mus_musculus	IGHV5-12-2*01	Mus_musculus	IGKV12-44*01	6	7	9	13	H	L	NA
1mre	Mus_musculus	IGHV1-50*01	Mus_musculus	IGKV1-110*01	1	0	7	1	H	L	L
1n0x	Homo_sapiens	IGHV1-3*01	Homo_sapiens	IGKV3-20*01	20	20	18	40	K	M	R
1n4x	Mus_musculus	IGHV9-2-1*01	Mus_musculus	IGKV1-117*01	16	7	11	23	I	M	NA
1nak	Mus_musculus	IGHV3-8*02	Mus_musculus	IGKV1-110*01	7	9	5	16	I	M	Q
1nbv	Mus_musculus	IGHV10S3*01	Mus_musculus	IGKV1-110*01	3	0	10	3	H	L	NA
1nc2	Mus_musculus	IGHV2-2*02	Mus_musculus	IGLV1*01	13	5	11	18	B	A	B
1nca	Mus_musculus	IGHV9-3*02	Mus_musculus	IGKV6-25*01	3	6	11	9	H	L	N
1ncb	Mus_musculus	IGHV9-3*02	Mus_musculus	IGKV6-25*01	5	6	11	11	H	L	N
1ncw	Mus_musculus	IGHV3-2*02	Mus_musculus	IGKV1-135*01	5	9	10	14	H	L	NA
1ndg	Mus_musculus	IGHV3S1*01	Mus_musculus	IGKV5-43*01	10	0	5	10	B	A	C
1ndm	Mus_musculus	IGHV3S1*01	Mus_musculus	IGKV5-43*01	3	0	5	3	B	A	C
1nfd	Mus_musculus	IGHV6-6*01	Mus_musculus	IGKV10-94*02	26	39	9	65	F	E	B
1ngy	Mus_musculus	IGHV1-72*01	Mus_musculus	IGKV6-13*01	6	6	5	12	B	A	NA
1ngz	Mus_musculus	IGHV1-72*01	Mus_musculus	IGKV6-13*01	4	4	5	8	B	A	NA
1nj9	Mus_musculus	IGHV1S135*01	Mus_musculus	IGLV1*01	10	12	7	22	H	L	NA
1nl0	Homo_sapiens	IGHV3-30*01	Homo_sapiens	IGLV1-51*01	3	16	11	19	H	L	G
1nlb	Mus_musculus	IGHV9-2-1*01	Mus_musculus	IGKV8-21*01	5	4	9	9	H	L	NA
1nld	Mus_musculus	IGHV2-2*02	Mus_musculus	IGKV1-135*01	7	0	5	7	H	L	NA
1nmb	Mus_musculus	IGHV1S56*01	Mus_musculus	IGKV10-96*02	17	5	13	22	H	L	N
1nmc	Mus_musculus	IGHV1S56*01	Mus_musculus	IGKV10-96*02	16	7	13	23	H	L	N
1nsn	Mus_musculus	IGHV3-2*02	Mus_musculus	IGKV3-7*01	7	4	4	11	H	L	S
1oaq	Mus_musculus	IGHV1-72*01	Mus_musculus	IGLV1*01	3	2	11	5	H	L	NA
1ob1	Mus_musculus	IGHV9-4*02	Mus_musculus	IGKV4-74*01	11	10	11	21	B	A	C
1opg	Mus_musculus	IGHV5-9-2*01	Mus_musculus	IGKV5-43*01	9	2	16	11	H	L	NA
1ors	Mus_musculus	IGHV3-2*02	Mus_musculus	IGKV4-74*01	6	2	9	8	B	A	C
1osp	Mus_musculus	IGHV3-8*02	Mus_musculus	IGKV13-84*01	11	6	12	17	H	L	O
1p2c	Mus_musculus	IGHV1-9*01	Mus_musculus	IGKV5-43*01	13	5	7	18	B	A	C
1p7k	Mus_musculus	IGHV1-14*01	Mus_musculus	IGKV12-44*01	7	2	11	9	B	A	NA
1pg7	Mus_musculus	IGHV1-37*01	Mus_musculus	IGLV1*01	20	3	11	23	X	W	NA
1plg	Mus_musculus	IGHV1-84*01	Mus_musculus	IGKV1-110*02	3	1	8	4	H	L	NA
1psk	Mus_musculus	IGHV1-26*01	Mus_musculus	IGKV4-57*01	8	7	5	15	H	L	NA
1pz5	Mus_musculus	IGHV6-6*02	Mus_musculus	IGKV1-110*01	2	5	9	7	B	A	C
1q0x	Mus_musculus	IGHV1-9*01	Mus_musculus	IGLV1*01	9	5	10	14	H	L	NA
1q72	Mus_musculus	IGHV6-6*01	Mus_musculus	IGKV2-137*01	6	4	10	10	H	L	H
1q9w	Mus_musculus	IGHV7-3*02	Mus_musculus	IGKV8-21*01	5	4	13	9	D	C	C
1qfu	Mus_musculus	IGHV1-52*01	Mus_musculus	IGKV1-110*01	11	2	13	13	H	L	A
1qkz	Mus_musculus	IGHV5-4*02	Mus_musculus	IGKV1-110*01	8	4	10	12	H	L	P
1r0a	Mus_musculus	IGHV8-12*01	Mus_musculus	IGKV10-94*01	22	4	13	26	H	L	B
1rhh	Homo_sapiens	IGHV1-69*01	Homo_sapiens	IGKV3-20*01	16	8	22	24	D	C	NA
1rih	Mus_musculus	IGHV1-7*01	Mus_musculus	IGKV5-43*01	21	6	16	27	H	L	NA
1rjl	Mus_musculus	IGHV1S130*01	Mus_musculus	IGKV11-125*01	3	28	11	31	B	A	C
1rmf	Mus_musculus	IGHV1-67*01	Mus_musculus	IGKV1-110*01	11	4	10	15	H	L	NA
1rur	Mus_musculus	IGHV1-63*02	Mus_musculus	IGKV2-109*01	15	9	10	24	H	L	NA
1rz7	Homo_sapiens	IGHV1-69-2*01	Homo_sapiens	IGKV1-12*01	12	5	10	17	H	L	NA
1s3k	Homo_sapiens	IGHV3-30*01	Homo_sapiens	IGKV1-33*01	21	17	10	38	H	L	H
1sbs	Mus_musculus	IGHV6-6*02	Mus_musculus	IGKV8-30*01	3	4	12	7	H	L	NA
1seq	Mus_musculus	IGHV5-12-2*01	Mus_musculus	IGKV4-80*01	5	7	14	12	H	L	NA
1sm3	Mus_musculus	IGHV6-6*02	Mus_musculus	IGLV1*01	3	1	6	4	H	L	P
1sy6	Mus_musculus	IGHV1-4*01	Mus_musculus	IGKV4-59*01	4	4	10	8	H	L	A
1t2q	Mus_musculus	IGHV2-2*01	Mus_musculus	IGKV1-117*01	3	8	10	11	H	L	NA
1t3f	Homo_sapiens	IGHV1-46*01	Homo_sapiens	IGKV1-39*01	27	18	8	45	B	A	NA
1t4k	Mus_musculus	IGHV2-6-5*01	Mus_musculus	IGKV8-21*01	12	9	9	21	B	A	NA
1t66	Mus_musculus	IGHV6-7*02	Mus_musculus	IGKV1-110*01	0	0	7	0	D	C	C
1tqb	Mus_musculus	IGHV9-3-1*01	Mus_musculus	IGKV1-135*01	8	5	4	13	B	C	A
1tzh	Mus_musculus	IGHV5-17*01	Mus_musculus	IGKV12-44*01	27	23	13	50	H	L	V
1tzi	Mus_musculus	IGHV5-17*01	Mus_musculus	IGKV6-17*01	27	26	11	53	B	A	V
1u6a	Homo_sapiens	IGHV4-59*01	Homo_sapiens	IGKV3-20*01	8	5	15	13	H	L	NA
1uac	Mus_musculus	IGHV3S1*01	Mus_musculus	IGKV5-43*01	9	2	5	11	H	L	Y
1ub5	Mus_musculus	IGHV5-9*02	Mus_musculus	IGKV2-109*01	12	2	6	14	H	L	H
1ub6	Mus_musculus	IGHV5-9*03	Mus_musculus	IGKV2-109*01	12	9	6	21	H	L	NA
1ucb	Mus_musculus	IGHV5-12*02	Mus_musculus	IGKV1-117*01	8	5	10	13	H	L	NA
1uj3	Homo_sapiens	IGHV1-46*02	Homo_sapiens	IGKV1D-16*01	29	15	8	44	B	A	C
1um5	Mus_musculus	IGHV1-14*01	Mus_musculus	IGKV9-124*01	14	2	9	16	H	L	H
1uwe	Mus_musculus	IGHV1S135*01	Mus_musculus	IGKV6-15*01	18	8	8	26	H	L	NA
1uwg	Mus_musculus	IGHV1S135*01	Mus_musculus	IGKV6-15*01	15	10	8	25	Y	X	Y
1uwx	Mus_musculus	IGHV9-3-1*01	Mus_musculus	IGKV12-98*01	8	3	14	11	H	L	P
1uyw	Mus_Musculus	IGHV1-26*01	Mus_Musculus	IGKV6-20*01	20	3	10	23	H	L	NA
1uz8	Mus_musculus	IGHV4-1*02	Mus_musculus	IGKV2-109*01	2	2	8	4	H	L	H
1vge	Homo_sapiens	IGHV1-3*01	Homo_sapiens	IGKV1-13*02	11	8	12	19	H	L	NA
1w72	Homo_sapiens	IGHV3-9*01	Homo_sapiens	IGLV3-21*02	2	4	13	6	H	L	A | C
1wej	Mus_musculus	IGHV14-3*02	Mus_musculus	IGKV12-41*02	3	0	8	3	H	L	F
1wt5	Homo_sapiens	IGHV1-2*02	Homo_sapiens	IGKV2-29*02	8	16	9	24	B	D	NA
1xgy	Mus_musculus	IGHV1-84*01	Mus_musculus	IGKV2-109*04	7	4	8	11	H	L	P
1xiw	Mus_musculus	IGHV1-37*01	Mus_musculus	IGKV10-96*01	12	2	13	14	D	C	A | F
1y0l	Mus_musculus	IGHV4-1*02	Mus_musculus	IGLV1*01	11	8	14	19	H	L	H
1yee	Mus_musculus	IGHV1S132*01	Mus_musculus	IGKV1-133*01	21	5	14	26	H	L	H
1yej	Mus_musculus	IGHV1S132*01	Mus_musculus	IGKV1-133*01	18	5	14	23	H	L	L
1yjd	Mus_musculus	IGHV1S12*01	Mus_musculus	IGKV10-94*01	15	28	11	43	H	L	C
1ynl	Mus_musculus	IGHV1-9*01	Mus_musculus	IGKV1-110*01	13	7	7	20	H	L	L
1yqv	Mus_musculus	IGHV1-9*01	Mus_musculus	IGKV4-59*01	12	7	7	19	H	L	Y
1za6	Homo_sapiens	IGHV1-3*01	Homo_sapiens	IGKV4-1*01	26	10	6	36	B	A	NA
1zea	Mus_musculus	IGHV9-3*01	Mus_musculus	IGKV1-117*01	4	4	7	8	H	L	A
1ztx	Mus_musculus	IGHV1-9*01	Mus_musculus	IGKV6-25*01	16	2	10	18	H	L	E
25c8	Mus_musculus	IGHV14-3*02	Mus_musculus	IGKV4-74*01	5	2	10	7	H	L	L
2a6i	Mus_musculus	IGHV1-58*01	Mus_musculus	IGKV10-96*01	10	0	12	10	B	A	P
2aab	Mus_musculus	IGHV5-17*02	Mus_musculus	IGKV3-1*01	2	4	14	6	H	L	NA
2adf	Mus_musculus	IGHV9-3*02	Mus_musculus	IGKV19-93*01	6	0	9	6	H	L	A
2adg	Mus_musculus	IGHV5-6-1*01	Mus_musculus	IGKV17-121*01	2	4	11	6	B	A	NA
2aep	Mus_musculus	IGHV7-3*02	Mus_musculus	IGKV6-15*01	10	7	9	17	H	L	A
2agj	Homo_sapiens	IGHV2-5*01	Homo_sapiens	IGKV3-20*01	15	10	10	25	H	L	NA
2aj3	Homo_sapiens	IGHV4-59*02	Homo_sapiens	IGKV1-9*01	18	16	14	34	F	E	NA
2ajv	Mus_musculus	IGHV3-2*02	Mus_musculus	IGKV2-112*01	12	3	10	15	H	L	L
2b1h	Homo_sapiens	IGHV5-51*01	Homo_sapiens	IGLV1-47*01	17	16	15	33	H	L	P
2b2x	Mus_musculus	IGHV5-9*04	Mus_musculus	IGKV4-68*01	16	24	10	40	H	L	A
2bdn	Mus_musculus	IGHV14-3*02	Mus_musculus	IGKV13-84*01	4	4	8	8	H	L	A
2bmk	Mus_musculus	IGHV7-3*02	Mus_musculus	IGKV4-57*01	6	8	14	14	H	L	NA
2brr	Mus_musculus	IGHV9-3-1*01	Mus_musculus	IGKV4-57-1*01	4	0	14	4	H	L	P
2c1p	Mus_musculus	IGHV1-61*01	Mus_musculus	IGKV1-133*01	15	6	7	21	B	A	B
2cju	Mus_Musculus	IGHV7-3*02	Mus_Musculus	IGKV1-117*01	7	0	10	7	H	L	H
2ck0	Mus_musculus	IGHV10S3*01	Mus_musculus	IGKV8-21*01	11	9	9	20	H	L	P
2cmr	Homo_sapiens	IGHV1-69*01	Homo_sapiens	IGKV1-5*03	6	10	10	16	H	L	A
2d7t	Homo_sapiens	IGHV1-2*02	Homo_sapiens	IGKV1-39*01	7	16	7	23	H	L	NA
2ddq	Mus_musculus	IGHV1-14*01	Mus_musculus	IGKV1-117*01	5	0	4	5	H	L	L
2dqu	Mus_musculus	IGHV5-9-3*01	Mus_musculus	IGKV1-117*01	11	4	14	15	H	L	H
2e27	Mus_musculus	IGHV1-56*01	Mus_musculus	IGKV19-93*01	19	9	7	28	H	L	H
2eh7	Mus_musculus	IGHV1-82*01	Mus_musculus	IGKV1-133*01	14	7	6	21	H	L	NA
2eiz	Homo_sapiens	IGHV4-59*01	Homo_sapiens	IGKV3-15*01	11	11	5	22	B	A	C
2f5a	Homo_sapiens	IGHV2-5*05	Homo_sapiens	IGKV1-13*02	15	14	22	29	H	L	NA
2fat	Mus_musculus	IGHV1-66*01	Mus_musculus	IGKV4-86*01	10	4	9	14	H	L	NA
2fb4	Homo_sapiens	IGHV3-30*01	Homo_sapiens	IGLV1-44*01	19	11	17	30	H	L	NA
2fbj	Mus_musculus	IGHV4-1*02	Mus_musculus	IGKV4-86*01	4	5	9	9	H	L	H
2fjf	Homo_sapiens	IGHV3-23*04	Homo_sapiens	IGKV1-39*01	15	10	11	25	F	E	NA
2g2r	Mus_musculus	IGHV1-19*01	Mus_musculus	IGKV1-133*01	12	8	9	20	H	L	L
2g5b	Mus_musculus	IGHV7-3*02	Mus_musculus	IGKV8-21*01	9	6	12	15	B	A	I
2g60	Mus_Musculus	IGHV1-4*01	Mus_Musculus	IGKV1-117*01	25	8	8	33	H	L	NA
2g75	Homo_sapiens	IGHV1-69*05	Homo_sapiens	IGLV3-21*03	5	2	9	7	C	D	NA
2gcy	Mus_musculus	IGHV5-4*02	Mus_musculus	IGKV3-5*01	13	20	9	33	B	A	NA
2gk0	Mus_musculus	IGHV2-9*01	Mus_musculus	IGKV1-117*01	5	5	13	10	H	L	NA
2h1p	Mus_musculus	IGHV5-6-2*01	Mus_musculus	IGKV1-110*01	7	3	11	10	H	L	P
2h9g	Homo_Sapiens	IGHV3-66*01	Homo_Sapiens	IGKV1-39*01	16	10	11	26	B	A	R
2hfg	Homo_sapiens	IGHV3-66*03	Homo_sapiens	IGKV1-39*01	15	12	16	27	H	L	R
2hkf	Mus_musculus	IGHV10-1*02	Mus_musculus	IGKV1-110*01	8	1	8	9	H	L	P
2hrp	Mus_musculus	IGHV5-17*02	Mus_musculus	IGKV3-2*01	3	5	16	8	N	M	Q
2hwz	Homo_sapiens	IGHV2-5*10	Homo_sapiens	IGKV1-5*01	15	17	10	32	H	L	NA
2ih3	Mus_musculus	IGHV1S81*02	Mus_musculus	IGKV5-48*01	12	3	9	15	A	B	C
2ipu	Mus_musculus	IGHV8-12*01	Mus_musculus	IGKV1-117*01	11	0	13	11	G	K	P
2j4w	Mus_musculus	IGHV5-4*02	Mus_musculus	IGKV4-72*01	4	4	14	8	H	L	D
2j88	Mus_musculus	IGHV8-12*01	Mus_musculus	IGKV12-44*01	1	3	7	4	H	L	A
2jb5	Homo_sapiens	IGHV1-69*01	Homo_sapiens	IGLV2-14*02	5	4	11	9	H	L	H
2jel	Mus_musculus	IGHV1-67*01	Mus_musculus	IGKV1-117*01	9	2	9	11	H	L	P
2nr6	Mus_Musculus	IGHV14-3*02	Mus_Musculus	IGKV6-17*01	8	3	7	11	F	E	B
2ny1	Homo_sapiens	IGHV1-69*02	Homo_sapiens	IGKV3-15*01	21	5	19	26	D	C	A
2nyy	Mus_musculus	IGHV5-4*02	Mus_musculus	IGKV3-5*01	20	21	9	41	D	C	A
2o5x	Homo_sapiens	IGHV7-4-1*02	Homo_sapiens	IGKV2-24*01	29	22	10	51	H	L	NA
2ok0	Mus_musculus	IGHV1-84*02	Mus_musculus	IGKV1-117*01	17	3	9	20	H	L	D
2op4	Mus_musculus	IGHV1S61*01	Mus_musculus	IGLV1*01	15	7	13	22	H	L	NA
2otu	Mus_musculus	IGHV5-12*01	Mus_musculus	IGLV3*01	5	0	9	5	H	G	S
2oz4	Mus_musculus	IGHV1-26*01	Mus_musculus	IGKV5-48*01	15	5	5	20	H	L	A
2pcp	Mus_musculus	IGHV1-34*01	Mus_musculus	IGKV1-117*01	7	4	8	11	D	C	C
2q8b	Mus_musculus	IGHV14-3*02	Mus_musculus	IGKV6-32*01	9	7	3	16	H	L	A
2qhr	Mus_musculus	IGHV5-12-1*01	Mus_musculus	IGLV3*01	4	2	14	6	H	L	P
2qqk	Homo_sapiens	IGHV3-66*01	Homo_sapiens	IGKV1D-13*01	15	11	15	26	H	L	A
2qqn	Homo_sapiens	IGHV3-23*01	Homo_sapiens	IGKV1-39*01	10	10	14	20	H	L	A
2qsc	Homo_sapiens	IGHV3-64*01	Homo_sapiens	IGKV1-33*01	15	9	14	24	H	L	P
2r0l	Homo_sapiens	IGHV3-66*01	Homo_sapiens	IGKV1-39*01	14	10	8	24	H	L	A
2r56	Homo_sapiens	IGHV3-23*01	Homo_sapiens	IGKV1-16*01	23	7	12	30	H	L	A
2r8s	Homo_sapiens	IGHV3-48*01	Homo_sapiens	IGKV1-39*01	16	8	12	24	H	L	R
2rcs	Mus_musculus	IGHV14-3*02	Mus_musculus	IGKV9-124*01	1	0	5	1	H	L	NA
2uud	Mus_musculus	IGHV7-3*02	Mus_musculus	IGKV1-117*01	4	0	10	4	J	K	T
2uyl	Mus_musculus	IGHV1S61*01	Mus_musculus	IGKV1-117*01	5	6	10	11	B	A	NA
2uzi	Homo_sapiens	IGHV3-48*01	Homo_sapiens	IGKV1-39*01	8	6	6	14	H	L	R
2v17	Mus_Musculus	IGHV7-3*04	Mus_Musculus	IGKV16-104*01	5	6	11	11	H	L	A
2v7h	Mus_musculus	IGHV1-9*01	Mus_musculus	IGKV10-96*01	10	3	10	13	B	A	NA
2v7n	Homo_sapiens	IGHV3-33*01	Homo_sapiens	IGKV3-11*01	10	7	10	17	B	A	NA
2vh5	Homo_sapiens	IGHV3-48*01	Homo_sapiens	IGKV1-39*01	10	8	6	18	H	L	R
2vl5	Mus_musculus	IGHV1-61*01	Mus_musculus	IGKV3-5*01	9	3	10	12	C	D	NA
2vq1	Mus_musculus	IGHV8-5*01	Mus_musculus	IGKV1-110*01	13	6	8	19	F	E	NA
2vxq	Homo_sapiens	IGHV4-31*02	Homo_sapiens	IGKV1-39*01	14	11	8	25	H	L	A
2vxt	Mus_musculus	IGHV1S135*01	Mus_musculus	IGKV9-120*01	9	3	4	12	H	L	I
2vxv	Homo_sapiens	IGHV5-51*01	Homo_sapiens	IGKV3-15*01	9	5	12	14	H	L	NA
2w60	Mus_musculus	IGHV9-2-1*01	Mus_musculus	IGKV1-135*01	4	0	9	4	A	B	NA
2w9d	Mus_musculus	IGHV1-34*02	Mus_musculus	IGKV4-59*01	12	4	7	16	H	L	NA
2xkn	Mus_musculus	IGHV5-9-1*01	Mus_musculus	IGKV10-96*01	4	1	7	5	D	C	NA
2xqb	Homo_sapiens	IGHV1-18*01	Homo_sapiens	IGLV1-47*01	9	11	16	20	H	L	A
2xqy	Mus_musculus	IGHV1-61*01	Mus_musculus	IGKV3-12*01	14	2	9	16	G	L	A
2xra	Homo_sapiens	IGHV1-69*05	Homo_sapiens	IGKV1-33*01	14	7	13	21	H	L	A
2xtj	Homo_sapiens	IGHV1-69*10	Homo_sapiens	IGKV1D-13*01	4	11	22	15	D	B	A
2xwt	Homo_sapiens	IGHV5-51*01	Homo_sapiens	IGLV1-51*01	9	5	10	14	A	B	C
2xzc	Homo_sapiens	IGHV4-38-2*01	Homo_sapiens	IGLV1-51*01	1	2	10	3	H	L	L
2xzq	Mus_musculus	IGHV1-72*01	Mus_musculus	IGLV1*01	2	2	11	4	H	L	P
2y07	Mus_musculus	IGHV1-72*01	Mus_musculus	IGLV1*01	3	2	11	5	H	L	P
2y36	Mus_musculus	IGHV1-72*01	Mus_musculus	IGLV1*01	1	2	11	3	H	L	P
2y6s	Mus_musculus	IGHV1-75*01	Mus_musculus	IGKV3-12*01	15	6	4	21	H	L	Q
2yc1	Homo_sapiens	IGHV3-9*01	Homo_sapiens	IGKV3-11*01	17	6	8	23	A	B	C
2yk1	Homo_Sapiens	IGHV4-39*01	Homo_Sapiens	IGLV1-47*01	7	1	13	8	H	L	H
2ymx	Mus_Musculus	IGHV1-42*01	Mus_Musculus	IGKV12-46*01	5	12	15	17	H	L	NA
2ypv	Mus_Musculus	IGHV1-39*01	Mus_Musculus	IGKV14-111*01	12	10	10	22	H	L	A
2z4q	Mus_musculus	IGHV1-53*01	Mus_musculus	IGKV1-117*01	22	8	9	30	B	A	NA
2z92	Mus_musculus	IGHV3-1*02	Mus_musculus	IGKV4-59*01	6	8	7	14	A	B	A
2zch	Mus_musculus	IGHV1-77*01	Mus_musculus	IGKV3-4*01	20	5	13	25	H	L	P
2zkh	Mus_musculus	IGHV6-6*01	Mus_musculus	IGKV4-57*01	6	5	5	11	H	L	NA
2zpk	Mus_musculus	IGHV9-4*02	Mus_musculus	IGLV1*01	8	6	7	14	H	L	P
3aaz	Homo_sapiens	IGHV2-5*09	Homo_sapiens	IGKV2-28*01	7	14	15	21	H	L	NA
3b2u	Homo_Sapiens	IGHV4-30-4*01	Homo_Sapiens	IGKV3D-11*01	4	4	11	8	Q	R	P
3bdy	Homo_sapiens	IGHV3-66*01	Homo_sapiens	IGKV1-39*01	17	9	11	26	H	L	V
3bkj	Mus_Musculus	IGHV8-12*01	Mus_Musculus	IGKV1-117*01	11	9	15	20	H	L	A
3bky	Mus_musculus	IGHV1-12*01	Mus_musculus	IGKV4-72*01	0	2	13	2	H	L	P
3bn9	Homo_sapiens	IGHV3-23*04	Homo_sapiens	IGKV1-12*01	5	7	19	12	F	E	A
3c08	Homo_sapiens	IGHV1-46*01	Homo_sapiens	IGKV1-33*01	17	14	12	31	H	L	NA
3cfb	Mus_musculus	IGHV5-9*02	Mus_musculus	IGKV2-109*01	10	1	6	11	B	A	B
3cfd	Mus_musculus	IGHV3-2*02	Mus_musculus	IGKV10-96*02	7	3	11	10	H	L	NA
3clf	Mus_musculus	IGHV1-12*01	Mus_musculus	IGKV6-15*01	2	8	9	10	H	L	NA
3cmo	Mus_musculus	IGHV1-5*01	Mus_musculus	IGKV10-94*03	2	7	14	9	H	L	NA
3cvi	Mus_musculus	IGHV1-18*01	Mus_musculus	IGKV13-84*01	3	4	12	7	H	L	NA
3cx5	Mus_musculus	IGHV3-6*02	Mus_musculus	IGKV10-94*03	11	14	13	25	J	K	E
3cxd	Mus_musculus	IGHV10-1*02	Mus_musculus	IGKV12-46*01	4	3	5	7	H	L	P
3d85	Mus_musculus	IGHV1-14*01	Mus_musculus	IGKV5-39*01	3	1	6	4	B	A	C
3d9a	Mus_musculus	IGHV3S1*01	Mus_musculus	IGKV5-43*01	6	2	5	8	H	L	C
3dgg	Homo_sapiens	IGHV1-46*01	Homo_sapiens	IGKV4-1*01	29	27	10	56	D	C	NA
3dif	Mus_musculus	IGHV1-66*01	Mus_musculus	IGKV6-17*01	5	3	10	8	D	C	NA
3dur	Mus_musculus	IGHV7-3*02	Mus_musculus	IGKV8-21*01	3	7	10	10	D	C	D
3duu	Mus_musculus	IGHV7-3*02	Mus_musculus	IGKV8-21*01	2	9	10	11	D	C	D
3dvg	Homo_sapiens	IGHV3-66*01	Homo_sapiens	IGKV1-5*01	16	11	11	27	B	A	Y | X
3e8u	Mus_musculus	IGHV9-1*02	Mus_musculus	IGKV3-4*01	14	6	8	20	H	L	P
3efd	Homo_Sapiens	IGHV3-66*01	Homo_Sapiens	IGKV1-39*01	15	6	13	21	H	L	K
3eo0	Mus_musculus	IGHV1-14*01	Mus_musculus	IGKV8-28*01	35	31	11	66	B	A	NA
3eo9	Homo_sapiens	IGHV3-7*01	Homo_sapiens	IGKV1-16*01	23	10	12	33	H	L	NA
3eot	Mus_musculus	IGHV5-9*04	Mus_musculus	IGKV4-78*01	14	26	10	40	H	L	NA
3eyf	Homo_sapiens	IGHV3-30*03	Homo_sapiens	IGKV3-11*01	26	9	16	35	D	C	F
3eys	Mus_musculus	IGHV8-12*01	Mus_musculus	IGKV1-117*01	11	0	13	11	H	L	Q
3ffd	Mus_musculus	IGHV5-6-1*01	Mus_musculus	IGLV3*01	2	3	9	5	A	B	P
3fn0	Homo_sapiens	IGHV4-59*01	Homo_sapiens	IGKV3-11*01	23	8	17	31	H	L	P
3fo2	Mus_musculus	IGHV2-9*01	Mus_musculus	IGKV1-117*01	6	6	13	12	B	A	A
3fo9	Mus_musculus	IGHV6-3*03	Mus_musculus	IGKV1-110*01	10	7	7	17	B	A	B
3fzu	Homo_sapiens	IGHV3-11*01	Homo_sapiens	IGKV1-39*01	15	8	7	23	H	L	NA
3g04	Homo_sapiens	IGHV5-10-1*01	Homo_sapiens	IGLV1-36*01	11	9	12	20	B	A	C
3g5v	Mus_musculus	IGHV3-2*02	Mus_musculus	IGKV14-100*01	7	5	7	12	B	A	C
3g5y	Mus_musculus	IGHV3-2*02	Mus_musculus	IGKV14-100*01	5	9	7	14	B	A	E
3g5z	Mus_musculus	IGHV3-2*02	Mus_musculus	IGKV14-100*01	6	4	7	10	B	A	NA
3g6a	Homo_sapiens	IGHV3-74*03	Homo_sapiens	IGLV3-1*01	12	19	13	31	H	L	NA
3gbn	Homo_sapiens	IGHV1-69*01	Homo_sapiens	IGLV1-51*01	15	7	12	22	H	L	B | A
3ggw	Mus_musculus	IGHV6-3*03	Mus_musculus	IGKV2-109*01	10	7	4	17	B	A	E
3ghe	Homo_sapiens	IGHV3-7*01	Homo_sapiens	IGLV2-14*01	9	9	20	18	H	L	P
3gi9	Mus_musculus	IGHV1-69*02	Mus_musculus	IGKV8-24*01	6	4	15	10	H	L	C
3giz	Homo_sapiens	IGHV3-9*01	Homo_sapiens	IGKV3-11*01	3	0	13	3	H	L	NA
3gjf	Homo_sapiens	IGHV3-23*01	Homo_sapiens	IGLV2-11*01	6	9	10	15	M	K	D | F
3gk8	Mus_musculus	IGHV1-85*01	Mus_musculus	IGKV6-17*01	14	7	11	21	H	L	NA
3gkw	Homo_sapiens	IGHV1-2*02	Homo_sapiens	IGKV1-33*01	24	16	14	40	H	L	NA
3gnm	Mus_musculus	IGHV1-7*01	Mus_musculus	IGKV1-117*01	14	5	9	19	H	L	NA
3go1	Homo_sapiens	IGHV4-59*01	Homo_sapiens	IGLV3-25*02	22	13	14	35	H	L	P
3grw	Homo_Sapiens	IGHV3-66*01	Homo_Sapiens	IGKV1-39*01	13	10	18	23	H	L	A
3h0t	Homo_sapiens	IGHV6-1*01	Homo_sapiens	IGLV6-57*01	2	2	10	4	B	A	C
3h42	Homo_sapiens	IGHV3-21*01	Homo_sapiens	IGLV1-40*01	2	2	14	4	H	L	B | A
3hae	Homo_sapiens	IGHV3-23*01	Homo_sapiens	IGLV2-11*01	8	9	10	17	O	N	J | M
3hc0	Homo_sapiens	IGHV1-3*01	Homo_sapiens	IGKV1-16*01	17	16	7	33	A	B	NA
3hc4	Homo_sapiens	IGHV1-3*01	Homo_sapiens	IGKV1-16*01	16	17	7	33	H	L	NA
3hi6	Homo_sapiens	IGHV3-23*01	Homo_sapiens	IGKV1-39*01	7	4	11	11	X	Y	B
3hnt	Mus_musculus	IGHV1-5*01	Mus_musculus	IGKV10-96*03	9	11	9	20	H	L	H
3hr5	Homo_sapiens	IGHV3-48*01	Homo_sapiens	IGKV1-39*01	14	15	8	29	J	Q	V
3hzm	Mus_musculus	IGHV7-3*02	Mus_musculus	IGKV8-21*01	5	1	15	6	B	A	B
3hzy	Mus_musculus	IGHV7-3*02	Mus_musculus	IGKV8-21*01	4	1	15	5	B	A	A
3i02	Mus_musculus	IGHV7-3*02	Mus_musculus	IGKV8-21*01	5	2	13	7	B	A	A
3i2c	Mus_musculus	IGHV10-3*01	Mus_musculus	IGKV3-12*01	11	7	9	18	H	L	NA
3i75	Mus_musculus	IGHV1-15*01	Mus_musculus	IGKV19-93*01	14	8	16	22	B	A	NA
3i9g	Mus_musculus	IGHV1-78*01	Homo_sapiens	IGKV1-33*01	35	26	12	61	H	L	L
3idg	Homo_sapiens	IGHV2-5*05	Homo_sapiens	IGKV1-13*02	15	14	22	29	B	A	C
3idx	Homo_sapiens	IGHV3-30*01	Homo_sapiens	IGKV1-33*01	7	7	19	14	H	L	G
3iet	Mus_musculus	IGHV6-6*01	Mus_musculus	IGKV1-110*01	12	4	7	16	B	A	X
3ifn	Mus_musculus	IGHV8-8*01	Mus_musculus	IGKV1-117*01	7	2	10	9	H	L	P
3ifo	Mus_musculus	IGHV8-12*01	Mus_musculus	IGKV1-117*01	4	5	13	9	H	L	P
3ifp	Mus_musculus	IGHV8-12*01	Mus_musculus	IGKV1-117*01	5	1	13	6	A	B	Q
3ijh	Mus_musculus	IGHV7-3*02	Mus_musculus	IGKV8-21*01	3	2	15	5	B	A	B
3inu	Homo_sapiens	IGHV3-21*01	Homo_sapiens	IGKV4-1*01	8	4	16	12	H	L	NA
3k2u	Homo_sapiens	IGHV3-66*01	Homo_sapiens	IGKV1-12*01	14	12	9	26	H	L	A
3kr3	Homo_sapiens	IGHV3-23*01	Homo_sapiens	IGKV1-39*01	8	8	13	16	H	L	D
3ks0	Mus_musculus	IGHV3-8*02	Mus_musculus	IGLV1*01	3	3	9	6	K	J	A
3kym	Homo_sapiens	IGHV3-23*01	Homo_sapiens	IGKV3-11*01	10	10	10	20	F	E	NA
3l5w	Mus_musculus	IGHV8-8*01	Mus_musculus	IGKV16-104*01	8	2	11	10	B	A	J
3l5x	Homo_sapiens	IGHV2-5*10	Homo_sapiens	IGKV3-11*01	14	13	11	27	H	L	A
3l95	Homo_sapiens	IGHV3-74*01	Homo_sapiens	IGKV1-39*01	13	11	10	24	H	L	Y
3lex	Mus_musculus	IGHV3-2*02	Mus_musculus	IGKV1-135*01	7	2	7	9	A	B	C
3ley	Mus_musculus	IGHV3-2*02	Mus_musculus	IGKV1-135*01	4	5	7	9	H	L	P
3liz	Mus_musculus	IGHV5-6-3*01	Mus_musculus	IGKV14-111*01	7	7	10	14	H	L	A
3lmj	Homo_sapiens	IGHV1-24*01	Homo_sapiens	IGLV1-51*01	11	7	16	18	H	L	NA
3ls5	Mus_musculus	IGHV5-9-3*01	Mus_musculus	IGKV4-91*01	11	1	9	12	H	L	NA
3m8o	Homo_sapiens	IGHV3-73*01	Homo_sapiens	IGKV2-28*01	16	14	8	30	H	L	NA
3ma9	Homo_sapiens	IGHV1-69*01	Homo_sapiens	IGLV3-1*01	4	18	12	22	H	L	A
3mac	Homo_sapiens	IGHV1-69*01	Homo_sapiens	IGLV3-1*01	7	18	12	25	H	L	A
3mbx	Mus_musculus	IGHV8-8*01	Mus_musculus	IGKV8-30*01	9	2	11	11	H	L	NA
3mck	Mus_musculus	IGHV8-12*01	Mus_musculus	IGKV1-117*01	3	7	13	10	H	L	NA
3mcl	Mus_musculus	IGHV1-9*01	Mus_musculus	IGKV4-59*01	17	9	10	26	H	L	NA
3mlr	Homo_sapiens	IGHV5-51*01	Homo_sapiens	IGLV3-1*01	24	18	15	42	H	L	P
3mlw	Homo_sapiens	IGHV5-51*01	Homo_sapiens	IGLV1-47*01	16	11	17	27	I	M	Q
3mly	Homo_sapiens	IGHV4-59*01	Homo_sapiens	IGLV1-51*02	9	8	19	17	I	M	Q
3mnz	Mus_musculus	IGHV9-2-1*01	Mus_musculus	IGKV8-24*01	5	10	4	15	B	A	P
3mxw	Mus_musculus	IGHV1-67*01	Mus_musculus	IGKV6-32*01	13	4	10	17	H	L	A
3n9g	Homo_sapiens	IGHV1-46*01	Homo_sapiens	IGLV1-44*01	6	3	14	9	H	L	NA
3na9	Homo_sapiens	IGHV5-10-1*04	Homo_sapiens	IGKV1-12*01	6	8	12	14	H	L	NA
3nac	Homo_sapiens	IGHV5-10-1*01	Homo_sapiens	IGKV1-12*01	2	8	12	10	H	L	NA
3ncj	Homo_sapiens	IGHV5-10-1*04	Homo_sapiens	IGKV1-12*01	4	8	12	12	H	L	NA
3nfs	Homo_sapiens	IGHV1-46*01	Homo_sapiens	IGKV1-5*01	17	14	7	31	H	L	NA
3nh7	Homo_sapiens	IGHV3-48*03	Homo_sapiens	IGLV3-1*01	10	16	11	26	J	N	C
3nps	Homo_sapiens	IGHV1-69*01	Homo_sapiens	IGLV1-47*02	1	12	17	13	B	C	A
3ntc	Mus_musculus	IGHV1-63*02	Mus_musculus	IGKV8-19*01	21	17	9	38	H	L	NA
3nz8	Mus_musculus	IGHV1-85*01	Mus_musculus	IGKV1-117*01	12	4	11	16	A	B	NA
3nzh	Mus_musculus	IGHV6-3*01	Mus_musculus	IGKV6-32*01	2	0	5	2	H	L	NA
3o2d	Homo_sapiens	IGHV1-46*01	Homo_sapiens	IGKV4-1*01	23	7	13	30	H	L	A
3o2v	Mus_musculus	IGHV9-3-1*01	Mus_musculus	IGKV1-110*01	8	4	10	12	H	L	NA
3o6k	Mus_Musculus	IGHV5-9*02	Mus_Musculus	IGKV1-135*01	4	3	8	7	H	L	NA
3oaz	Homo_sapiens	IGHV3-21*01	Homo_sapiens	IGKV1-5*03	31	15	14	46	M	K	NA
3ojd	Mus_musculus	IGHV9-1*02	Mus_musculus	IGKV12-41*02	9	7	15	16	B	A	NA
3okd	Mus_musculus	IGHV7-3*02	Mus_musculus	IGKV8-21*01	3	3	11	6	B	A	NA
3oz9	Mus_musculus	IGHV1-9*01	Mus_musculus	IGKV4-80*01	12	3	10	15	H	L	NA
3p0y	Homo_Sapiens	IGHV3-66*01	Homo_Sapiens	IGKV1-39*01	16	13	12	29	H	L	A
3pgf	Homo_sapiens	IGHV3-11*03	Homo_sapiens	IGKV1-39*01	18	10	11	28	H	L	A
3phq	Mus_musculus	IGHV7-3*02	Mus_musculus	IGKV3-12*01	6	3	11	9	B	A	B
3pnw	Homo_Sapiens	IGHV3-66*01	Homo_Sapiens	IGKV1-12*01	11	11	17	22	T	S	U
3pp4	Homo_sapiens	IGHV1-69*08	Homo_sapiens	IGKV2D-29*02	15	14	10	29	H	L	P
3q3g	Mus_Musculus	IGHV14-3*02	Mus_Musculus	IGKV8-30*01	6	5	13	11	H	F	I
3qcu	Homo_sapiens	IGHV5-51*01	Homo_sapiens	IGKV2D-29*02	25	18	13	43	I	M	I
3qeh	Homo_sapiens	IGHV1-46*01	Homo_sapiens	IGKV2-28*01	19	10	16	29	A	B	NA
3qg6	Mus_musculus	IGHV3-2*02	Mus_musculus	IGKV1-110*01	12	10	4	22	B	A	D
3qhf	Homo_sapiens	IGHV2-70*01	Homo_sapiens	IGLV1-44*01	8	5	14	13	H	L	NA
3qot	Homo_sapiens	IGHV1-69*01	Homo_sapiens	IGKV4-1*01	0	0	10	0	H	L	NA
3qpq	Mus_musculus	IGHV1S81*02	Mus_musculus	IGKV12-41*02	12	1	10	13	J	I	NA
3qq9	Mus_musculus	IGHV8-12*01	Mus_musculus	IGKV3-3*01	2	3	10	5	D	C	NA
3qrg	Homo_sapiens	IGHV2-5*10	Homo_sapiens	IGKV4-1*01	5	15	10	20	H	L	NA
3qwo	Homo_sapiens	IGHV2-70*01	Homo_sapiens	IGKV1-5*01	13	15	10	28	A	B	C
3r06	Mus_musculus	IGHV5-17*01	Mus_musculus	IGKV14-111*01	18	26	7	44	D	C	NA
3r1g	Homo_sapiens	IGHV3-23*04	Homo_sapiens	IGKV1-13*02	14	10	10	24	H	L	B
3ra7	Mus_musculus	IGHV5-9-3*01	Mus_musculus	IGKV10-96*01	12	13	16	25	I	M	M
3rkd	Mus_musculus	IGHV8-8*01	Mus_musculus	IGKV12-46*01	8	4	14	12	H	L	A
3rpi	Homo_sapiens	IGHV1-2*02	Homo_sapiens	IGKV1-33*01	38	24	10	62	A	B	NA
3rvv	Mus_musculus	IGHV3-2*02	Mus_musculus	IGKV14-111*01	3	8	12	11	D	C	A
3s34	Homo_sapiens	IGHV3-21*01	Homo_sapiens	IGKV1-12*01	1	14	7	15	H	L	NA
3s35	Mus_musculus	IGHV1-71*01	Mus_musculus	IGKV3-5*01	11	0	8	11	H	L	X
3s96	Mus_Musculus	IGHV9-3*01	Mus_Musculus	IGLV3*01	4	1	10	5	A	B	NA
3sdy	Homo_sapiens	IGHV1-18*01	Homo_sapiens	IGKV3-20*01	13	8	13	21	H	L	B | A
3se9	Homo_sapiens	IGHV1-2*02	Homo_sapiens	IGKV3-20*01	43	25	14	68	H	L	G
3sge	Mus_Musculus	IGHV10S3*01	Mus_Musculus	IGKV1-135*01	6	1	4	7	H	L	K
3skj	Homo_sapiens	IGHV3-23*01	Homo_sapiens	IGKV1-5*03	8	7	19	15	I	M	F
3so3	Homo_Sapiens	IGHV3-23*04	Homo_Sapiens	IGKV3-11*01	4	4	16	8	C	B	A
3sob	Homo_sapiens	IGHV3-11*03	Homo_sapiens	IGKV1-39*01	21	10	17	31	H	L	B
3sqo	Homo_sapiens	IGHV1-46*01	Homo_sapiens	IGKV1D-13*01	9	8	9	17	H	L	A
3t2n	Homo_sapiens	IGHV7-4-1*02	Homo_sapiens	IGLV7-43*01	8	16	4	24	I	M	B
3t3p	Mus_Musculus	IGHV14-3*02	Mus_Musculus	IGKV14-100*01	3	5	10	8	H	L	A | D
3t65	Mus_musculus	IGHV7-3*02	Mus_musculus	IGKV8-21*01	2	1	11	3	B	A	B
3tcl	Homo_Sapiens	IGHV3-20*01	Homo_Sapiens	IGKV3-20*02	23	15	24	38	H	L	NA
3tnm	Homo_sapiens	IGHV4-30-4*01	Homo_sapiens	IGLV2-8*01	13	11	13	24	H	L	NA
3u0t	Homo_sapiens	IGHV1-46*02	Homo_sapiens	IGKV2D-30*01	15	11	7	26	D	C	E
3u0w	Mus_Musculus	IGHV4-1*02	Mus_Musculus	IGKV10-94*01	3	2	4	5	H	L	NA
3u30	Homo_sapiens	IGHV3-23*04	Homo_sapiens	IGKV1-39*01	15	11	10	26	C	B	A
3u4b	Homo_sapiens	IGHV3-20*01	Homo_sapiens	IGKV3-20*01	23	22	24	45	H	L	NA
3u6r	Homo_Sapiens	IGHV1-69*08	Homo_Sapiens	IGKV3-11*01	19	4	17	23	H	L	NA
3u7y	Homo_sapiens	IGHV1-2*02	Homo_sapiens	IGKV3-11*01	41	22	16	63	H	L	G
3uc0	Homo_Sapiens	IGHV4-31*03	Homo_Sapiens	IGKV1-13*02	17	7	15	24	I	M	B
3uji	Homo_Sapiens	IGHV5-51*03	Homo_Sapiens	IGLV3-1*01	17	10	14	27	H	L	P
3ujj	Homo_Sapiens	IGHV5-51*03	Homo_Sapiens	IGLV3-10*01	6	8	15	14	H	L	P
3ujt	Mus_musculus	IGHV1S130*01	Mus_musculus	IGKV8-24*01	2	0	4	2	I	M	NA
3uls	Homo_Sapiens	IGHV6-1*01	Homo_Sapiens	IGLV3-21*01	7	15	10	22	H	L	NA
3utz	Mus_Musculus	IGHV5-9*02	Mus_Musculus	IGKV1-117*01	5	2	10	7	C	D	NA
3v0w	Mus_Musculus	IGHV7-3*04	Mus_Musculus	IGKV11-125*01	12	29	9	41	H	L	H
3v4u	Mus_musculus	IGHV5-16*01	Mus_musculus	IGKV1-110*01	4	1	8	5	H	L	P
3v6f	Mus_Musculus	IGHV5-6*01	Mus_Musculus	IGKV8-27*01	4	2	14	6	A	B	NA
3v6o	Mus_Musculus	IGHV2-6-5*01	Mus_Musculus	IGKV6-14*01	13	11	9	24	C	E	A
3vfg	Mus_Musculus	IGHV2-9-1*01	Mus_Musculus	IGKV6-32*01	11	5	11	16	H	L	NA
3vg9	Mus_musculus	IGHV1-39*01	Mus_musculus	IGKV12-46*01	13	14	15	27	C	B	A
3vi4	Mus_Musculus	IGHV1-9*01	Mus_Musculus	IGKV2-137*01	11	9	9	20	F	E	B
3w9e	Homo_Sapiens	IGHV1-69*06	Homo_Sapiens	IGKV3-20*01	21	4	13	25	A	B	C
3wfd	Mus_musculus	IGHV1-5*01	Mus_musculus	IGKV16-104*01	4	6	15	10	H	L	B | C
3wif	Mus_musculus	IGHV1-71*01	Mus_musculus	IGKV1-117*01	8	3	8	11	A	B	A
3wii	Mus_musculus	IGHV1-26*01	Mus_musculus	IGKV10-96*01	6	3	10	9	I	M	NA
3wkm	Mus_Musculus	IGHV14-3*02	Mus_Musculus	IGKV3-10*01	6	2	14	8	I	M	B
3x3f	Homo_Sapiens	IGHV1-8*01	Homo_Sapiens	IGKV3-11*01	10	0	17	10	H	L	A
3zkm	Mus_Musculus	IGHV2-9-1*01	Mus_Musculus	IGKV3-10*01	17	10	8	27	C	D	B
43c9	Mus_musculus	IGHV2-6-4*01	Mus_musculus	IGKV8-24*01	10	6	10	16	D	C	NA
4a6y	Mus_Musculus	IGHV1-72*01	Mus_Musculus	IGLV1*01	3	3	11	6	B	A	NA
4aeh	Mus_Musculus	IGHV1S61*01	Mus_Musculus	IGKV12-46*01	9	5	10	14	H	L	NA
4aei	Mus_Musculus	IGHV5-4*02	Mus_Musculus	IGKV1-117*01	7	2	11	9	H	L	A
4ag4	Mus_Musculus	IGHV1-61*01	Mus_Musculus	IGKV4-68*01	16	4	7	20	H	L	A
4al8	Mus_Musculus	IGHV1-55*01	Mus_Musculus	IGKV6-14*01	16	2	8	18	H	L	C
4amk	Mus_Musculus	IGHV1-12*01	Mus_Musculus	IGLV1*01	8	1	8	9	H	L	NA
4at6	Mus_Musculus	IGHV1-12*01	Mus_Musculus	IGLV1*01	15	2	8	17	A	B	NA
4bh8	Mus_musculus	IGHV1-58*01	Mus_musculus	IGKV10-96*01	10	6	12	16	B	A	P
4bz1	Mus_musculus	IGHV1-55*01	Mus_musculus	IGKV8-30*01	7	6	8	13	H	L	A
4bz2	Mus_musculus	IGHV1S29*02	Mus_musculus	IGKV14-111*01	7	2	12	9	H	L	A
4c83	Mus_musculus	IGHV5-17*02	Mus_musculus	IGKV4-59*01	6	9	9	15	C	D	C
4cad	Mus_musculus	IGHV1-9*01	Mus_musculus	IGKV12-41*02	10	2	16	12	H	G	I
4cmh	Mus_musculus	IGHV1-7*01	Mus_musculus	IGKV6-17*01	19	10	11	29	B	C	A
4cni	Homo_Sapiens	IGHV3-72*01	Homo_Sapiens	IGKV1-17*01	16	14	9	30	A	B	D
4d9l	Homo_Sapiens	IGHV1-69*02	Homo_Sapiens	IGLV1-40*01	10	1	12	11	H	L	NA
4d9q	Homo_Sapiens	IGHV7-4-1*02	Homo_Sapiens	IGKV1-33*01	11	21	6	32	E	D	B
4dcq	Mus_Musculus	IGHV9-3*01	Mus_Musculus	IGLV3*01	4	2	10	6	B	A	NA
4dgy	Homo_sapiens	IGHV3-33*01	Homo_sapiens	IGKV3-11*01	15	2	14	17	H	L	A
4dkf	Homo_Sapiens	IGHV3-23*04	Homo_Sapiens	IGKV1-39*01	14	7	9	21	H	L	A
4dn3	Homo_Sapiens	IGHV1-69*13	Homo_Sapiens	IGKV3-11*01	2	4	10	6	H	L	NA
4dtg	Homo_sapiens	IGHV3-21*01	Homo_sapiens	IGKV2-29*02	14	10	12	24	H	L	K
4dvb	Mus_musculus	IGHV5-9-1*01	Mus_musculus	IGKV4-57-1*01	15	7	9	22	A	B	NA
4ebq	Mus_musculus	IGHV1S127*01	Mus_musculus	IGKV4-55*01	16	6	10	22	H	L	NA
4edw	Homo_sapiens	IGHV4-38-2*02	Homo_sapiens	IGKV1-33*01	16	12	13	28	H	L	V
4edx	Mus_musculus	IGHV2-6-7*01	Mus_musculus	IGKV10-96*01	7	5	13	12	H	L	V
4ene	Mus_musculus	IGHV4-1*02	Mus_musculus	IGKV4-59*01	6	9	12	15	E	F	B
4eow	Homo_sapiens	IGHV7-4-1*02	Homo_sapiens	IGLV1-47*01	17	7	18	24	H	L	NA
4ers	Homo_sapiens	IGHV3-30*03	Homo_sapiens	IGKV1-17*01	5	4	19	9	H	L	A
4evn	Homo_sapiens	IGHV1-69*01	Homo_sapiens	IGLV1-51*01	14	0	12	14	M	N	NA
4f33	Mus_Musculus	IGHV1-37*01	Mus_Musculus	IGKV4-59*01	12	8	10	20	F	E	NA
4f37	Mus_Musculus	IGHV8-12*01	Mus_Musculus	IGKV1-117*01	5	7	15	12	H	L	A
4f57	Homo_Sapiens	IGHV3-30*02	Homo_Sapiens	IGLV2-14*01	21	9	16	30	H	L	NA
4f58	Homo_Sapiens	IGHV3-30*02	Homo_Sapiens	IGLV2-14*01	21	10	16	31	I	M	NA
4ffv	Mus_musculus	IGHV1-39*01	Mus_musculus	IGKV4-72*01	9	10	8	19	D	C	B
4ffy	Mus_musculus	IGHV1-72*01	Mus_musculus	IGKV3-10*01	15	6	9	21	H	L	A
4fnl	Homo_Sapiens	IGHV3-23*04	Homo_Sapiens	IGKV1-33*01	22	14	24	36	I	M	NA
4fq2	Homo_Sapiens	IGHV4-59*02	Homo_Sapiens	IGLV3-21*01	20	26	24	46	H	L	NA
4fqc	Homo_sapiens	IGHV4-59*01	Homo_sapiens	IGLV3-21*01	23	25	24	48	H	L	NA
4fqi	Homo_sapiens	IGHV1-69*01	Homo_sapiens	IGLV1-44*01	17	12	12	29	H	L	B | A
4fqj	Homo_sapiens	IGHV1-18*01	Homo_sapiens	IGLV1-47*01	13	8	16	21	H	L	A
4fql	Homo_sapiens	IGHV3-9*01	Homo_sapiens	IGKV3-20*01	12	3	18	15	H	L	NA
4fqq	Homo_Sapiens	IGHV4-59*08	Homo_Sapiens	IGLV3-21*02	0	0	22	0	F	E	NA
4fz8	Homo_sapiens	IGHV3-21*01	Homo_sapiens	IGKV2-28*01	6	2	22	8	H	L	H
4fze	Homo_Sapiens	IGHV1-69*10	Homo_Sapiens	IGLV3-1*01	13	13	16	26	H	L	NA
4g5z	Homo_sapiens	IGHV3-33*01	Homo_sapiens	IGKV1-39*01	7	31	9	38	H	L	NA
4g6a	Mus_Musculus	IGHV3-8*02	Mus_Musculus	IGKV3-10*01	3	7	10	10	C	D	B
4g6m	Mus_musculus	IGHV8-8*01	Homo_sapiens	IGKV1-39*01	17	17	10	34	H	L	A
4g7v	Homo_Sapiens	IGHV3-66*01	Homo_Sapiens	IGKV1-39*01	14	10	10	24	H	L	S
4gag	Mus_Musculus	IGHV3-8*02	Mus_Musculus	IGKV3-10*01	2	6	10	8	H	L	P
4gmt	Mus_musculus	IGHV1-9*01	Mus_musculus	IGKV6-15*01	15	6	9	21	H	L	NA
4gq9	Mus_Musculus	IGHV1-52*01	Mus_Musculus	IGKV4-55*01	1	4	9	5	H	L	NA
4gxv	Homo_Sapiens	IGHV3-30-3*01	Homo_Sapiens	IGLV1-44*01	6	5	17	11	H	L	NA
4h20	Mus_Musculus	IGHV1-19*01	Mus_Musculus	IGKV6-17*01	8	4	10	12	H	L	NA
4h88	Mus_Musculus	IGHV1S127*01	Mus_Musculus	IGKV5-48*01	10	5	10	15	H	L	A
4h8w	Homo_sapiens	IGHV3-23*04	Homo_sapiens	IGLV2-23*02	10	5	10	15	H	L	G
4hc1	Mus_musculus	IGHV3-6*02	Mus_musculus	IGKV14-100*01	3	8	9	11	H	L	A
4hcr	Homo_sapiens	IGHV1-18*01	Homo_sapiens	IGKV2D-29*01	6	4	15	10	H	L	A
4hdi	Mus_Musculus	IGHV5-6-2*01	Mus_Musculus	IGKV1-110*01	7	1	11	8	H	L	NA
4hfw	Homo_Sapiens	IGHV1-46*03	Homo_Sapiens	IGKV1-39*01	16	11	11	27	B	A	NA
4hha	Homo_Sapiens	IGHV3-33*05	Homo_Sapiens	IGKV3-11*01	11	8	16	19	B	A	P
4hie	Homo_Sapiens	IGHV3-30*18	Homo_Sapiens	IGKV3-11*01	9	4	11	13	B	A	NA
4hkx	Homo_sapiens	IGHV1-2*04	Homo_sapiens	IGLV3-21*02	10	9	17	19	A	B	E
4hlz	Mus_musculus	IGHV7-3*02	Mus_musculus	IGKV12-98*01	8	0	11	8	G	H	B | A
4hpo	Homo_Sapiens	IGHV5-51*03	Homo_Sapiens	IGLV6-57*01	4	6	17	10	H	L	P
4hpy	Homo_Sapiens	IGHV3-9*01	Homo_Sapiens	IGLV3-10*01	6	1	11	7	H	L	P
4hs6	Homo_Sapiens	IGHV4-59*08	Homo_Sapiens	IGKV1D-13*01	18	14	10	32	H	L	Y
4hs8	Homo_Sapiens	IGHV3-23*05	Homo_Sapiens	IGKV1-39*01	21	14	13	35	H	L	A
4hwe	Homo_Sapiens	IGHV5-51*03	Homo_Sapiens	IGKV3-20*01	2	2	9	4	H	L	NA
4hxa	Mus_Musculus	IGHV13-2*02	Mus_Musculus	IGKV4-63*01	2	5	8	7	H	L	NA
4hxb	Mus_Musculus	IGHV9-3*02	Mus_Musculus	IGKV1-117*01	6	5	6	11	H	L	NA
4hzl	Mus_Musculus	IGHV5-9-1*01	Mus_Musculus	IGKV1-117*01	7	4	13	11	H	L	E
4i77	Homo_Sapiens	IGHV2-70*13	Mus_Musculus	IGKV3-10*01	13	16	10	29	H	L	Z
4ij3	Mus_Musculus	IGHV2-6-7*02	Mus_Musculus	IGKV6-17*01	6	4	10	10	C	B	A
4imk	Homo_Sapiens	IGHV1-2*02	Homo_Sapiens	IGLV3-21*02	0	0	20	0	A	D	NA
4ioi	Homo_Sapiens	IGHV3-66*01	Homo_Sapiens	IGKV1-39*01	19	23	11	42	B	A	H | E
4irz	Homo_sapiens	IGHV1-3*01	Homo_sapiens	IGKV1-33*01	17	18	14	35	H	L	A
4j1u	Mus_Musculus	IGHV2-6-5*01	Mus_Musculus	IGKV8-21*01	0	3	9	3	D	C	NA
4j4p	Homo_sapiens	IGHV6-1*01	Homo_sapiens	IGLV1-36*01	4	9	15	13	H	L	A
4j6r	Homo_Sapiens	IGHV1-2*02	Homo_Sapiens	IGKV3D-15*01	31	26	12	57	H	L	G
4j8r	Mus_Musculus	IGHV1-54*03	Mus_Musculus	IGKV6-23*01	6	2	13	8	D	C	J
4jam	Homo_Sapiens	IGHV4-59*02	Homo_Sapiens	IGLV3-1*01	21	19	13	40	H	L	NA
4jb9	Homo_sapiens	IGHV1-2*02	Homo_sapiens	IGKV3-11*01	46	20	15	66	H	L	G
4jdv	Homo_Sapiens	IGHV1-2*02	Homo_Sapiens	IGKV3-11*01	0	0	16	0	H	L	NA
4jfx	Homo_Sapiens	IGHV3-66*01	Homo_Sapiens	IGKV3-11*01	14	24	11	38	H	L	P
4jfz	Homo_Sapiens	IGHV3-66*01	Homo_Sapiens	IGKV3-11*01	14	24	11	38	H	L	P
4jg1	Homo_Sapiens	IGHV3-23*04	Homo_Sapiens	IGKV3-11*01	14	24	11	38	H	L	P
4jha	Homo_Sapiens	IGHV1-69*13	Homo_Sapiens	IGKV1-33*01	20	6	17	26	H	L	NA
4jn2	Homo_Sapiens	IGHV4-59*02	Homo_Sapiens	IGKV2-30*01	17	12	14	29	H	L	L
4jpi	Homo_Sapiens	IGHV1-2*02	Homo_Sapiens	IGKV3-11*01	0	0	12	0	H	L	NA
4jpv	Homo_sapiens	IGHV1-2*02	Homo_sapiens	IGKV1-33*01	34	21	10	55	H	L	G
4jpw	Homo_sapiens	IGHV1-2*02	Homo_sapiens	IGKV1-39*01	29	19	13	48	H	L	G
4jqi	Homo_sapiens	IGHV3-66*01	Homo_sapiens	IGKV1-5*01	14	10	11	24	H	L	A | V
4jr9	Mus_Musculus	IGHV9-3-1*01	Mus_Musculus	IGKV19-93*01	21	22	9	43	H	L	A
4jy5	Homo_Sapiens	IGHV4-61*03	Homo_Sapiens	IGLV3-21*01	25	21	24	46	H	L	NA
4jy6	Homo_Sapiens	IGHV4-59*08	Homo_Sapiens	IGLV3-21*01	28	31	24	59	B	A	NA
4jzj	Homo_Sapiens	IGHV5-51*03	Homo_Sapiens	IGKV4-1*01	17	10	11	27	H	L	C
4jzn	Homo_Sapiens	IGHV1-69*13	Homo_Sapiens	IGLV3-21*03	13	0	10	13	A	B	NA
4jzo	Homo_Sapiens	IGHV1-69*13	Homo_Sapiens	IGLV3-1*01	16	8	10	24	G	H	L
4k23	Mus_Musculus	IGHV1S34*01	Mus_Musculus	IGKV1-135*01	9	0	10	9	H	L	NA
4k2u	Mus_musculus	IGHV14-3*02	Mus_musculus	IGKV10-96*02	1	3	12	4	I	M	B
4k3j	Homo_Sapiens	IGHV3-74*02	Homo_Sapiens	IGKV1-16*01	22	13	10	35	H	L	B
4k7p	Mus_musculus	IGHV9-1*02	Mus_musculus	IGKV12-44*01	5	2	13	7	Y	X	NA
4k94	Homo_Sapiens	IGHV3-66*01	Homo_Sapiens	IGKV1-39*01	13	7	8	20	H	L	C | C
4k9e	Homo_Sapiens	IGHV3-66*01	Homo_Sapiens	IGKV1-12*01	14	9	8	23	H	L	C
4kaq	Mus_Musculus	IGHV1-12*01	Mus_Musculus	IGKV4-72*01	6	4	12	10	H	L	NA
4ki5	Mus_Musculus	IGHV1-9*01	Mus_Musculus	IGKV9-124*01	9	3	13	12	E	F	M
4kmt	Homo_Sapiens	IGHV5-51*03	Homo_Sapiens	IGKV1-39*01	0	0	10	0	H	L	NA
4kph	Mus_Musculus	IGHV3-8*02	Mus_Musculus	IGKV4-80*01	5	3	5	8	H	L	NA
4kq3	Homo_sapiens	IGHV1-69*01	Homo_sapiens	IGKV1-12*01	4	6	8	10	H	L	NA
4kq4	Mus_musculus	IGHV1S137*01	Mus_musculus	IGKV6-25*01	6	0	8	6	H	L	NA
4kuc	Mus_musculus	IGHV1S61*01	Mus_musculus	IGKV3-12*01	13	7	12	20	H	D	A
4kuz	Mus_musculus	IGHV1-26*01	Mus_musculus	IGKV8-30*01	1	0	11	1	H	L	NA
4kvc	Mus_Musculus	IGHV5-17*02	Mus_Musculus	IGKV6-20*01	2	3	11	5	H	L	NA
4ky1	Homo_Sapiens	IGHV1-69-2*01	Homo_Sapiens	IGKV4-1*01	14	10	12	24	H	L	NA
4kzd	Homo_sapiens	IGHV3-66*01	Homo_sapiens	IGKV1-39*01	12	8	13	20	H	L	R
4l5f	Mus_musculus	IGHV1-42*01	Mus_musculus	IGKV17-127*01	8	3	8	11	H	L	E
4las	Mus_Musculus	IGHV3S1*01	Mus_Musculus	IGKV4-79*01	10	2	10	12	H	L	H
4lci	Mus_Musculus	IGHV9-3-1*01	Mus_Musculus	IGKV2-137*01	4	7	5	11	H	L	NA
4leo	Homo_Sapiens	IGHV1-18*01	Homo_Sapiens	IGKV4-1*01	10	7	11	17	A	B	C
4lex	Homo_Sapiens	IGHV4-30-4*05	Mus_Musculus	IGKV1-110*01	9	8	9	17	H	L	NA
4liq	Homo_sapiens	IGHV1-18*01	Homo_sapiens	IGKV1-39*01	6	13	8	19	H	L	E
4lkc	Homo_Sapiens	IGHV3-13*04	Homo_Sapiens	IGKV1-13*02	2	0	20	2	B	A	NA
4lkx	Homo_Sapiens	IGHV4-38-2*02	Mus_Musculus	IGKV1-117*01	9	9	8	18	A	B	R
4lly	Homo_Sapiens	IGHV3-23*04	Homo_Sapiens	IGKV1D-13*01	23	16	10	39	C	D	NA
4lmq	Homo_sapiens	IGHV3-23*04	Homo_sapiens	IGKV1-5*01	19	11	12	30	H	L	D
4lqf	Mus_musculus	IGHV5-12*02	Mus_musculus	IGKV1-110*01	8	3	8	11	H	L	A
4lsp	Homo_Sapiens	IGHV1-2*02	Homo_Sapiens	IGKV1-33*01	35	23	13	58	H	L	G
4lst	Homo_sapiens	IGHV1-18*01	Homo_sapiens	IGKV3-20*01	40	21	12	61	H	L	G
4lsu	Homo_sapiens	IGHV1-2*02	Homo_sapiens	IGLV2-14*02	37	21	13	58	H	L	G
4lu5	Mus_musculus	IGHV5-12*02	Mus_musculus	IGKV1-133*01	6	1	4	7	I	M	A
4lvh	Mus_musculus	IGHV5-9*02	Mus_musculus	IGKV3-2*01	25	18	13	43	H	I	G
4lvn	Mus_Musculus	IGHV3-1*02	Mus_Musculus	IGKV4-74*01	19	11	11	30	C	B	A
4m1d	Homo_Sapiens	IGHV3-15*07	Homo_Sapiens	IGLV1-51*02	8	6	20	14	I	M	Q
4m1g	Mus_musculus	IGHV2-6-5*01	Mus_musculus	IGKV4-91*01	2	1	10	3	H	L	B | A
4m43	Mus_Musculus	IGHV1-18*01	Mus_Musculus	IGKV5-48*01	11	7	10	18	H	L	NA
4m5y	Homo_Sapiens	IGHV4-38-2*01	Homo_Sapiens	IGLV3-21*02	11	10	15	21	H	L	NA
4m61	Mus_Musculus	IGHV1-39*01	Mus_Musculus	IGKV8-27*01	9	1	11	10	B	A	NA
4m62	Homo_sapiens	IGHV1-69*06	Homo_sapiens	IGKV3-20*01	0	0	18	0	H	L	S
4m6m	Homo_Sapiens	IGHV5-51*03	Homo_Sapiens	IGLV1-40*01	6	8	8	14	H	L	NA
4m6o	Homo_sapiens	IGHV3-48*02	Homo_sapiens	IGKV1-13*02	7	0	14	7	H	L	NA
4m7j	Mus_musculus	IGHV2-2*02	Mus_musculus	IGKV1-117*01	4	4	10	8	H	L	H
4m7k	Mus_musculus	IGHV1-9*01	Mus_musculus	IGKV8-19*01	11	4	11	15	H	L	NA
4mau	Mus_musculus	IGHV3-2*02	Mus_musculus	IGKV3-12*01	7	5	8	12	H	L	NA
4mwf	Homo_sapiens	IGHV1-69*06	Homo_sapiens	IGKV3-15*01	22	11	18	33	H	L	C
4n0y	Homo_sapiens	IGHV1-3*01	Homo_sapiens	IGLV1-44*01	13	13	16	26	H	L	A
4n8c	Mus_musculus	IGHV1-67*01	Mus_musculus	IGKV8-30*01	13	7	10	20	I	M	Y
4n9g	Homo_Sapiens	IGHV4-59*02	Homo_Sapiens	IGKV1-16*01	14	9	16	23	E	F	D
4ncc	Mus_Musculus	IGHV4-1*02	Mus_Musculus	IGKV4-57*01	4	0	10	4	H	L	NA
4nj9	Mus_musculus	IGHV1-34*01	Mus_musculus	IGKV3-5*01	1	2	12	3	H	L	H
4nja	Mus_musculus	IGHV1-34*01	Mus_musculus	IGKV3-5*01	1	0	12	1	H	L	H
4nki	Homo_sapiens	IGHV3-23*01	Homo_sapiens	IGLV2-14*01	9	1	11	10	H	L	NA
4nm4	Homo_Sapiens	IGHV1-3*01	Homo_Sapiens	IGKV4-1*01	14	11	12	25	H	L	NA
4nnp	Homo_Sapiens	IGHV3-66*01	Homo_Sapiens	IGKV1-39*01	13	7	19	20	H	L	A
4np4	Homo_Sapiens	IGHV5-51*03	Homo_Sapiens	IGKV3-20*01	5	0	10	5	H	L	A
4npy	Homo_sapiens	IGHV4-59*01	Homo_sapiens	IGLV3-21*02	1	0	24	1	H	L	NA
4nrx	Homo_Sapiens	IGHV5-51*03	Homo_Sapiens	IGKV1-39*01	9	4	21	13	A	B	C
4nrz	Homo_Sapiens	IGHV5-51*03	Homo_Sapiens	IGKV1-39*01	9	10	21	19	A	B	NA
4nug	Homo_sapiens	IGHV3-30*01	Homo_sapiens	IGKV2D-29*02	27	15	26	42	H	L	NA
4nwt	Homo_sapiens	IGHV1-69*01	Homo_sapiens	IGKV4-1*01	2	4	19	6	H	L	NA
4nwu	Homo_sapiens	IGHV1-69*01	Homo_sapiens	IGKV4-1*01	3	4	19	7	H	L	NA
4nx3	Mus_Musculus	IGHV14-3*02	Mus_Musculus	IGKV8-24*01	4	1	9	5	B	A	D
4nyl	Homo_Sapiens	IGHV3-9*01	Homo_Sapiens	IGKV1-27*01	6	4	12	10	A	B	NA
4nzr	Homo_Sapiens	IGHV4-39*02	Homo_Sapiens	IGKV3D-15*01	29	28	18	57	H	L	M
4nzu	Homo_Sapiens	IGHV3-30-3*01	Homo_Sapiens	IGKV1-33*01	18	16	16	34	H	L	NA
4o5l	Homo_sapiens	IGHV1-69*01	Homo_sapiens	IGLV1-44*01	13	9	23	22	H	L	NA
4o9h	Homo_Sapiens	IGHV3-23*04	Homo_Sapiens	IGLV8-61*01	11	17	9	28	H	L	A
4oaw	Homo_sapiens	IGHV1-69*02	Homo_sapiens	IGKV1-5*03	12	6	21	18	D	C	NA
4ocx	Mus_Musculus	IGHV3-2*02	Mus_Musculus	IGKV1-117*01	8	3	7	11	H	L	L
4ods	Mus_Musculus	IGHV5-6*01	Mus_Musculus	IGKV3-5*01	11	2	13	13	H	L	NA
4odv	Mus_Musculus	IGHV5-6-2*01	Mus_Musculus	IGKV10-96*01	5	10	13	15	H	L	L
4ojf	Homo_sapiens	IGHV3-7*01	Homo_sapiens	IGKV2-29*02	14	15	10	29	H	L	A
4okv	Mus_Musculus	IGHV1-61*01	Mus_Musculus	IGKV1-135*01	5	1	4	6	C	D	E
4olz	Homo_Sapiens	IGHV1-18*01	Homo_Sapiens	IGKV3-20*01	41	21	16	62	H	L	G
4om1	Homo_Sapiens	IGHV1-18*01	Homo_Sapiens	IGKV3-20*01	40	21	16	61	H	L	G
4onf	Mus_musculus	IGHV5-6*03	Mus_musculus	IGKV1-135*01	13	2	10	15	H	L	P
4otx	Mus_Musculus	IGHV1-7*01	Mus_Musculus	IGKV8-19*01	13	0	4	13	H	L	NA
4p3c	Mus_Musculus	IGHV5-9*04	Mus_Musculus	IGKV1-117*01	12	2	9	14	H	L	M
4pb0	Mus_musculus	IGHV6-6*02	Mus_musculus	IGKV1-135*01	5	6	10	11	H	L	NA
4pb9	Mus_musculus	IGHV1S135*01	Mus_musculus	IGKV2-137*01	7	1	13	8	H	L	NA
4plj	Mus_Musculus	IGHV1S29*02	Mus_Musculus	IGKV12-46*01	5	5	14	10	H	L	A
4poz	Mus_musculus	IGHV3-8*02	Mus_musculus	IGKV10-96*01	9	2	14	11	D	C	NA
4ps4	Homo_sapiens	IGHV2-5*09	Homo_sapiens	IGKV3D-11*01	13	12	11	25	H	L	A
4ptu	Homo_Sapiens	IGHV3-33*03	Homo_Sapiens	IGKV3-20*02	10	9	16	19	B	A	B
4py7	Homo_Sapiens	IGHV3-30-3*01	Homo_Sapiens	IGKV1-12*01	10	2	13	12	I	J	NA
4q0x	Mus_musculus	IGHV1S56*01	Mus_musculus	IGKV1-117*01	5	3	10	8	H	L	E
4q2z	Homo_sapiens	IGHV1-2*02	Homo_sapiens	IGLV1-40*01	10	10	15	20	A	B	NA
4qci	Homo_Sapiens	IGHV3-23*04	Homo_Sapiens	IGLV3-1*01	7	15	11	22	H	L	C
4qf1	Homo_sapiens	IGHV3-9*01	Homo_sapiens	IGLV3-10*01	0	0	11	0	H	L	NA
4qhu	Homo_Sapiens	IGHV3-23*01	Homo_Sapiens	IGLV3-1*01	6	13	6	19	B	A	D
4qt5	Mus_musculus	IGHV1S126*01	Mus_musculus	IGKV1-135*01	14	4	3	18	B	A	NA
4qth	Mus_musculus	IGHV1-9*01	Mus_musculus	IGKV9-120*01	9	2	13	11	A	B	NA
4qww	Mus_musculus	IGHV10-1*02	Mus_musculus	IGKV4-61*01	4	8	14	12	D	C	B
4qxg	Homo_sapiens	IGHV5-51*01	Homo_sapiens	IGKV3-20*01	6	5	8	11	H	L	NA
4qyo	Mus_Musculus	IGHV14-3*02	Mus_Musculus	IGKV3-4*01	13	4	5	17	A	B	Q
4r26	Homo_sapiens	IGHV4-59*01	Homo_sapiens	IGLV3-21*01	22	25	24	47	H	L	NA
4r7d	Homo_Sapiens	IGHV4-28*03	Homo_Sapiens	IGKV6D-21*01	15	10	9	25	G	H	NA
4r8w	Homo_Sapiens	IGHV1-18*01	Homo_Sapiens	IGKV3-20*01	21	17	17	38	H	L	B | A
4r90	Homo_Sapiens	IGHV3-48*03	Homo_Sapiens	IGLV8-61*01	14	24	13	38	H	L	NA
4r97	Mus_Musculus	IGHV1S81*02	Mus_Musculus	IGKV6-15*01	14	6	11	20	C	B	NA
4rav	Homo_Sapiens	IGHV3-33*05	Homo_Sapiens	IGLV2-14*01	5	7	6	12	A	B	E
4rdq	Mus_musculus	IGHV1-69*02	Mus_musculus	IGKV12-44*01	14	4	7	18	G	F	E
4rgm	Mus_musculus	IGHV9-4*02	Mus_musculus	IGKV9-124*01	9	5	12	14	C	B	A
4rgn	Mus_musculus	IGHV1-69*02	Mus_musculus	IGKV8-19*01	7	6	10	13	F	G	S
4rgo	Mus_musculus	IGHV5S4*01	Mus_musculus	IGKV5-39*01	17	3	12	20	H	L	S
4ris	Homo_Sapiens	IGHV5-51*03	Homo_Sapiens	IGLV6-57*01	0	1	17	1	H	L	P
4rrp	Homo_Sapiens	IGHV3-66*01	Homo_Sapiens	IGKV1-39*01	14	7	10	21	L	F	R
4rwy	Homo_Sapiens	IGHV1-46*02	Homo_Sapiens	IGKV3D-11*01	37	25	16	62	H	L	A
4s1d	Mus_Musculus	IGHV14-3*02	Mus_Musculus	IGKV12-41*02	11	5	11	16	H	L	H
4s1q	Homo_Sapiens	IGHV1-2*02	Homo_Sapiens	IGKV3-20*01	42	20	15	62	H	L	G
4s2s	Mus_Musculus	IGHV5S12*01	Mus_Musculus	IGKV8-30*01	8	6	11	14	H	L	NA
4tqe	Mus_Musculus	IGHV14-4*02	Mus_Musculus	IGKV1-117*01	7	0	12	7	H	L	A
4trp	Mus_Musculus	IGHV1S135*01	Mus_Musculus	IGKV1-110*01	17	2	4	19	H	L	NA
4tsb	Homo_Sapiens	IGHV3-66*01	Homo_Sapiens	IGLV1-40*01	1	8	9	9	H	L	A
4tsc	Homo_Sapiens	IGHV3-66*01	Homo_Sapiens	IGLV1-40*01	0	6	9	6	H	L	A
4ttd	Homo_Sapiens	IGHV3-66*01	Homo_Sapiens	IGLV1-40*01	3	6	9	9	H	L	A
4u0r	Mus_Musculus	IGHV5-15*02	Mus_Musculus	IGKV3-1*01	5	7	13	12	B	C	A
4u6v	Homo_sapiens	IGHV3-13*01	Homo_sapiens	IGKV1-5*03	3	3	14	6	H	L	A
4uik	Mus_Musculus	IGHV1-5*01	Mus_Musculus	IGKV10-96*01	3	4	13	7	H	L	NA
4uin	Mus_Musculus	IGHV1-5*01	Mus_Musculus	IGKV10-96*01	8	5	13	13	H	L	H
4ut7	Homo_sapiens	IGHV3-74*01	Homo_sapiens	IGLV2-23*01	14	15	24	29	H	L	NA
4uu9	Homo_Sapiens	IGHV3-23*01	Homo_Sapiens	IGLV2-14*01	1	10	15	11	A	B	C
4uv7	Homo_Sapiens	IGHV3-23*04	Homo_Sapiens	IGKV2-30*02	15	16	13	31	H	L	A
4wcy	Mus_Musculus	IGHV14-3*02	Mus_Musculus	IGKV3-10*01	8	5	7	13	H	L	NA
4wff	Mus_Musculus	IGHV1-37*01	Mus_Musculus	IGKV4-59*01	15	2	7	17	E	D	A
4wuk	Homo_sapiens	IGHV1-2*04	Homo_sapiens	IGLV3-21*02	12	5	17	17	H	L	NA
4wv1	Homo_Sapiens	IGHV3-66*01	Homo_Sapiens	IGKV1-39*01	14	13	18	27	B	A	C
4x0k	Mus_Musculus	IGHV1-82*01	Mus_Musculus	IGKV1-117*01	25	5	12	30	A	B	NA
4x7s	Homo_sapiens	IGHV3-66*01	Homo_sapiens	IGKV1-39*01	20	9	12	29	H	L	NA
4x80	Mus_musculus	IGHV6-6*01	Mus_musculus	IGKV12-44*01	5	3	13	8	H	L	NA
4x8j	Mus_musculus	IGHV6-6*01	Mus_musculus	IGKV6-13*01	9	12	4	21	H	L	NA
4xak	Homo_Sapiens	IGHV1-69*06	Homo_Sapiens	IGKV1-17*01	1	5	16	6	H	L	A
4xgz	Homo_Sapiens	IGHV3-66*01	Homo_Sapiens	IGKV1-39*01	13	9	9	22	C	D	c
4xh2	Homo_Sapiens	IGHV3-48*01	Homo_Sapiens	IGKV1-39*01	13	7	8	20	G	I	g
4xml	Homo_Sapiens	IGHV3-53*01	Homo_Sapiens	IGKV2-28*01	19	11	15	30	H	L	NA
4xnq	Homo_Sapiens	IGHV4-4*02	Homo_Sapiens	IGLV3-1*01	4	8	14	12	B	A	D
4xny	Homo_Sapiens	IGHV1-2*02	Homo_Sapiens	IGKV3-20*01	37	27	23	64	H	L	G
4xp4	Mus_musculus	IGHV5-9-4*01	Mus_musculus	IGKV4-57-1*01	6	3	10	9	H	L	A
4xtr	Homo_sapiens	IGHV3-74*01	Homo_sapiens	IGKV1-39*01	17	7	10	24	E	F	A
4xvj	Homo_Sapiens	IGHV3-23*04	Homo_Sapiens	IGLV1-51*01	15	8	18	23	H	L	A
4xvt	Homo_Sapiens	IGHV1-2*02	Homo_Sapiens	IGKV3-20*01	30	13	16	43	H	L	G
4xxd	Homo_Sapiens	IGHV3-74*02	Homo_Sapiens	IGKV2-30*01	11	10	3	21	E	D	F
4y5v	Homo_Sapiens	IGHV3-7*03	Homo_Sapiens	IGLV2-14*01	2	5	9	7	D	E	F
4y5y	Homo_Sapiens	IGHV3-7*03	Homo_Sapiens	IGLV2-8*01	7	3	9	10	D	E	F
4ydj	Homo_Sapiens	IGHV1-69*01	Homo_Sapiens	IGLV2-23*02	47	22	21	69	H	L	G
4ydk	Homo_Sapiens	IGHV3-23*02	Homo_Sapiens	IGKV1-39*01	27	27	20	54	H	L	G
4ydl	Homo_Sapiens	IGHV1-2*02	Homo_Sapiens	IGKV3-20*02	36	21	10	57	B	C	A
4ydv	Homo_Sapiens	IGHV3-11*01	Homo_Sapiens	IGKV4-1*01	27	20	17	47	B	A	Q
4ygv	Homo_Sapiens	IGHV1-46*03	Mus_Musculus	IGKV1-117*01	13	12	10	25	F	L	NA
4yhl	Homo_Sapiens	IGHV1-46*03	Mus_Musculus	IGKV1-117*02	13	13	10	26	H	L	NA
4yhy	Homo_Sapiens	IGHV3-7*03	Homo_Sapiens	IGLV3-21*02	16	7	12	23	H	L	NA
4yhz	Homo_Sapiens	IGHV3-7*03	Homo_Sapiens	IGLV3-21*02	15	7	12	22	H	L	P
4yk4	Homo_Sapiens	IGHV4-59*08	Homo_Sapiens	IGKV1-39*01	1	1	17	2	C	B	A
4yr6	Mus_Musculus	IGHV8-8*01	Mus_Musculus	IGKV12-41*02	11	3	12	14	D	E	F
4ywg	Homo_Sapiens	IGHV4-34*12	Homo_Sapiens	IGKV3D-15*01	18	15	18	33	I	M	Q
4z0x	Homo_Sapiens	IGHV1-69*13	Homo_Sapiens	IGLV3-1*01	14	6	10	20	B	A	C
4z8f	Mus_Musculus	IGHV10-1*02	Mus_Musculus	IGKV10-96*01	0	3	16	3	H	L	E | A
4zd3	Homo_Sapiens	IGHV5-51*03	Homo_Sapiens	IGKV1-5*03	0	2	12	2	H	L	NA
4zfg	Homo_Sapiens	IGHV3-66*01	Homo_Sapiens	IGKV1-12*01	15	8	11	23	H	L	A
4zfo	Mus_Musculus	IGHV4-1*01	Mus_Musculus	IGKV6-15*01	3	12	11	15	A	B	F
4zpt	Mus_Musculus	IGHV5-9-1*01	Mus_Musculus	IGKV10-96*01	4	4	7	8	H	L	S
4zs7	Homo_Sapiens	IGHV4-30-4*01	Homo_Sapiens	IGLV2-18*02	18	22	12	40	H	L	A
4zso	Mus_Musculus	IGHV1-12*01	Mus_Musculus	IGKV4-68*01	7	1	12	8	D	C	F
5a16	Mus_Musculus	IGHV8-11*01	Mus_Musculus	IGKV3-7*01	13	3	13	16	G	H	NA
5alb	Homo_sapiens	IGHV1-69*06	Homo_sapiens	IGLV1-51*01	14	5	20	19	H	L	L
5anm	Homo_Sapiens	IGHV1-69-2*01	Homo_Sapiens	IGLV1-40*01	15	2	12	17	B	A	G
5awn	Homo_Sapiens	IGHV1-2*02	Homo_Sapiens	IGLV2-23*02	34	20	19	54	H	L	NA
5az2	Mus_Musculus	IGHV14-3*02	Mus_Musculus	IGKV19-93*01	5	1	9	6	H	L	NA
5aze	Homo_Sapiens	IGHV1-46*03	Homo_Sapiens	IGLV1-40*01	1	10	12	11	H	L	NA
5b3j	Mus_Musculus	IGHV5-12-2*01	Mus_Musculus	IGKV19-93*01	6	4	13	10	H	L	D
5b4m	Mus_Musculus	IGHV5-6-2*01	Mus_Musculus	IGKV3-4*01	7	3	12	10	H	L	NA
5b71	Homo_Sapiens	IGHV3-66*01	Homo_Sapiens	IGKV1-12*01	28	9	13	37	B	A	E
5bo1	Homo_Sapiens	IGHV3-74*02	Homo_Sapiens	IGKV1-39*01	15	11	7	26	H	L	B
5bq7	Homo_Sapiens	IGHV7-4-1*01	Homo_Sapiens	IGLV1-40*01	9	5	9	14	A	B	NA
5bv7	Homo_Sapiens	IGHV4-31*03	Homo_Sapiens	IGLV3-19*01	2	2	16	4	H	L	A
5bzd	Homo_Sapiens	IGHV4-34*12	Homo_Sapiens	IGKV3-20*01	15	10	20	25	B	A	NA
5bzw	Homo_Sapiens	IGHV4-34*12	Homo_Sapiens	IGKV3-20*01	18	12	20	30	B	A	B
5cck	Homo_Sapiens	IGHV1-2*02	Homo_Sapiens	IGLV2-23*02	24	13	19	37	H	L	NA
5cd3	Homo_Sapiens	IGHV1-2*02	Homo_Sapiens	IGKV1-5*03	31	16	11	47	A	B	NA
5cex	Homo_Sapiens	IGHV4-59*08	Homo_Sapiens	IGLV3-21*01	17	19	24	36	D	C	NA
5cey	Homo_Sapiens	IGHV4-59*08	Homo_Sapiens	IGLV3-21*01	16	27	24	43	B	A	NA
5cgy	Homo_Sapiens	IGHV7-4-1*02	Homo_Sapiens	IGLV1-44*01	9	12	18	21	H	L	NA
5chn	Homo_Sapiens	IGHV1-46*03	Homo_Sapiens	IGKV2D-29*02	17	3	13	20	A	B	NA
5cin	Homo_Sapiens	IGHV1-69*10	Homo_Sapiens	IGKV3-20*01	17	11	16	28	H	L	P
5cma	Mus_Musculus	IGHV1-85*01	Mus_Musculus	IGKV5-39*01	11	0	9	11	B	A	NA
5cp3	Mus_Musculus	IGHV3-1*02	Mus_Musculus	IGKV1-135*01	5	4	4	9	H	A	A
5czx	Homo_Sapiens	IGHV1-69*13	Homo_Sapiens	IGKV1-39*01	10	6	10	16	H	L	A
5d6c	Homo_Sapiens	IGHV3-74*02	Homo_Sapiens	IGKV4-1*01	18	18	7	36	H	L	L
5d70	Homo_Sapiens	IGHV3-23*04	Homo_Sapiens	IGLV3-25*03	8	14	6	22	H	L	A
5d71	Homo_Sapiens	IGHV3-23*04	Homo_Sapiens	IGLV3-1*01	8	11	6	19	H	L	A
5d72	Homo_Sapiens	IGHV3-23*04	Homo_Sapiens	IGLV3-25*03	10	14	6	24	M	N	B
5d7s	Homo_Sapiens	IGHV3-23*04	Homo_Sapiens	IGLV3-1*01	10	11	6	21	H	L	NA
5d93	Mus_Musculus	IGHV1-66*01	Mus_Musculus	IGKV4-61*01	3	1	7	4	C	B	A
5d96	Mus_Musculus	IGHV2-6-7*02	Mus_Musculus	IGKV6-17*01	9	9	10	18	J	I	D
5dfv	Mus_Musculus	IGHV1-82*01	Mus_Musculus	IGKV3-12*01	4	7	11	11	E	F	B
5dlm	Mus_Musculus	IGHV5S12*01	Mus_Musculus	IGKV1-117*01	13	6	7	19	H	L	X
5do2	Mus_Musculus	IGHV5-6-4*01	Mus_Musculus	IGKV10-96*01	0	0	7	0	C	D	B
5dqj	Mus_Musculus	IGHV5-6*02	Mus_Musculus	IGKV3-5*01	10	2	13	12	A	B	NA
5dr5	Homo_sapiens	IGHV3-NL1*01	Homo_sapiens	IGKV3D-11*02	9	6	6	15	H	L	NA
5drw	Homo_Sapiens	IGHV4-34*02	Homo_Sapiens	IGKV2-30*02	5	2	18	7	A	B	NA
5drx	Homo_Sapiens	IGHV4-34*02	Homo_Sapiens	IGKV2-30*02	4	2	18	6	H	L	NA
5drz	Homo_Sapiens	IGHV3-11*01	Homo_Sapiens	IGKV4-1*01	28	25	16	53	B	A	Q
5dur	Homo_Sapiens	IGHV4-61*03	Homo_Sapiens	IGLV1-40*01	12	9	11	21	H	L	C
5dyo	Mus_Musculus	IGHV1-14*01	Mus_Musculus	IGKV1-135*01	11	8	4	19	H	L	A
5e08	Homo_Sapiens	IGHV3-66*01	Homo_Sapiens	IGKV1-39*01	12	8	17	20	H	L	N
5e2w	Mus_Musculus	IGHV3-6*01	Mus_Musculus	IGKV2-137*01	5	1	4	6	H	L	P
5e8e	Homo_Sapiens	IGHV1-24*01	Homo_Sapiens	IGKV3-11*01	19	9	16	28	B	A	H
5e94	Mus_Musculus	IGHV3-1*01	Mus_Musculus	IGKV10-96*01	5	2	14	7	B	A	G
5ea0	Homo_Sapiens	IGHV3-30*18	Homo_Sapiens	IGKV4-1*01	9	8	10	17	H	L	P
5eii	Homo_Sapiens	IGHV3-66*01	Homo_Sapiens	IGKV1-39*01	14	10	15	24	H	L	G
5en2	Mus_Musculus	IGHV1-80*01	Mus_Musculus	IGKV6-13*01	19	4	15	23	A	B	C
5eoc	Mus_Musculus	IGHV1-61*01	Mus_Musculus	IGKV3-12*01	14	6	10	20	J	M	Q
5eoq	Mus_Musculus	IGHV8-12*01	Mus_Musculus	IGKV1-110*01	9	3	9	12	H	L	A
5eor	Mus_Musculus	IGHV2-4-1*01	Mus_Musculus	IGLV3*01	4	4	7	8	H	L	A
5epm	Mus_Musculus	IGHV1-52*01	Mus_Musculus	IGKV1-117*01	10	2	10	12	E	F	D
5eu7	Homo_Sapiens	IGHV3-66*01	Homo_Sapiens	IGKV1-39*01	14	10	21	24	E	C	A
5ewi	Homo_Sapiens	IGHV3-13*04	Homo_Sapiens	IGKV2-28*01	29	12	16	41	H	L	NA
5ezi	Mus_Musculus	IGHV4-2*02	Mus_Musculus	IGKV6-32*01	3	6	10	9	H	L	NA
5f3b	Mus_Musculus	IGHV5-9-3*01	Mus_Musculus	IGKV6-17*01	1	3	7	4	A	B	C
5f3h	Homo_Sapiens	IGHV3-23*03	Homo_Sapiens	IGKV1-39*01	5	14	7	19	A	B	J
5f6h	Homo_Sapiens	IGHV3-23*04	Homo_Sapiens	IGLV2-11*02	12	18	8	30	O	P	NA
5f6i	Homo_Sapiens	IGHV3-23*04	Homo_Sapiens	IGLV2-11*02	8	15	8	23	B	C	NA
5f7e	Homo_Sapiens	IGHV1-2*02	Homo_Sapiens	IGKV1-33*01	0	1	10	1	H	L	NA
5f96	Homo_Sapiens	IGHV1-18*01	Homo_Sapiens	IGKV3D-15*01	43	21	13	64	H	L	G
5f9o	Homo_Sapiens	IGHV1-46*02	Homo_Sapiens	IGKV3D-15*01	33	7	13	40	H	L	G
5f9w	Homo_Sapiens	IGHV1-46*03	Homo_Sapiens	IGKV3D-15*01	15	10	13	25	H	L	G
5fb8	Mus_Musculus	IGHV1-37*01	Mus_Musculus	IGKV3-12*01	12	0	12	12	B	A	C
5fcu	Homo_Sapiens	IGHV4-59*08	Homo_Sapiens	IGLV1-51*01	14	12	14	26	H	L	G
5fgc	Homo_Sapiens	IGHV3-23*04	Homo_Sapiens	IGLV3-1*01	15	11	18	26	E	B	A
5fha	Homo_Sapiens	IGHV3-13*04	Homo_Sapiens	IGKV1-27*01	20	12	11	32	H	L	NA
5fhb	Homo_Sapiens	IGHV4-59*07	Homo_Sapiens	IGLV3-1*01	11	16	17	27	H	L	NA
5fuz	Homo_Sapiens	IGHV3-23*01	Homo_Sapiens	IGKV1-39*01	19	15	13	34	H	L	NA
5ggq	Homo_Sapiens	IGHV3-33*03	Homo_Sapiens	IGKV3-11*01	8	1	4	9	H	L	NA
5ggs	Homo_Sapiens	IGHV1-2*02	Homo_Sapiens	IGKV3D-7*01	20	16	11	36	A	B	Z
5ggt	Homo_Sapiens	IGHV1-69*13	Homo_Sapiens	IGKV3-11*01	6	0	14	6	H	L	A
5ggv	Homo_Sapiens	IGHV3-33*04	Homo_Sapiens	IGKV1-39*01	0	3	16	3	H	L	Y
5gis	Mus_Musculus	IGHV1-61*01	Mus_Musculus	IGKV5-43*01	11	4	4	15	H	L	C
5gjs	Homo_Sapiens	IGHV4-4*07	Homo_Sapiens	IGKV1-5*03	7	4	13	11	H	L	B | A
5gmq	Homo_Sapiens	IGHV1-69*04	Homo_Sapiens	IGKV3-20*01	4	3	15	7	B	C	A
5gzo	Homo_Sapiens	IGHV4-4*02	Homo_Sapiens	IGKV1-17*01	0	1	10	1	H	L	A
5h2b	Mus_Musculus	IGHV1S81*02	Mus_Musculus	IGKV6-20*01	12	3	7	15	A	B	NA
5h35	Mus_Musculus	IGHV5-12-1*01	Mus_Musculus	IGKV1-117*01	8	3	11	11	F	G	E
5hdq	Mus_Musculus	IGHV1-4*01	Mus_Musculus	IGKV8-30*01	4	1	11	5	H	L	A
5hi4	Homo_sapiens	IGHV3-23*01	Homo_sapiens	IGLV6-57*01	1	8	9	9	C	D	B
5i15	Homo_Sapiens	IGHV1-69*13	Homo_Sapiens	IGKV1-39*01	0	0	10	0	H	L	NA
5i16	Homo_Sapiens	IGHV1-69*13	Homo_Sapiens	IGKV3-11*01	1	0	10	1	H	L	NA
5i19	Homo_Sapiens	IGHV3-23*01	Homo_Sapiens	IGKV1-39*01	0	0	10	0	H	L	NA
5i1a	Homo_Sapiens	IGHV3-23*01	Homo_Sapiens	IGKV3-11*01	0	0	10	0	B	A	NA
5i1c	Homo_Sapiens	IGHV3-23*01	Homo_Sapiens	IGKV3-20*01	0	0	10	0	H	L	NA
5i1e	Homo_Sapiens	IGHV3-53*02	Homo_Sapiens	IGKV1-39*01	0	0	10	0	H	L	NA
5i1g	Homo_Sapiens	IGHV3-53*02	Homo_Sapiens	IGKV3-11*01	0	0	10	0	H	L	NA
5i1h	Homo_Sapiens	IGHV3-53*02	Homo_Sapiens	IGKV3-20*01	0	0	10	0	H	L	NA
5i1i	Homo_Sapiens	IGHV3-53*02	Homo_Sapiens	IGKV4-1*01	0	0	10	0	H	L	NA
5i1l	Homo_Sapiens	IGHV5-51*03	Homo_Sapiens	IGKV4-1*01	0	0	10	0	B	A	NA
5i30	Mus_Musculus	IGHV2-2*02	Mus_Musculus	IGKV10-96*01	7	1	9	8	H	L	NA
5i66	Mus_Musculus	IGHV1-26*01	Mus_Musculus	IGKV6-17*01	3	1	10	4	A	B	NA
5i8c	Homo_Sapiens	IGHV1-2*02	Homo_Sapiens	IGKV1-9*01	24	15	13	39	A	B	C
5ibt	Homo_Sapiens	IGHV5-51*03	Homo_Sapiens	IGKV3-20*01	0	0	16	0	H	L	NA
5ibu	Homo_Sapiens	IGHV5-51*01	Homo_Sapiens	IGKV3-20*01	19	9	16	28	H	L	NA
5ifa	Homo_Sapiens	IGHV1-2*02	Homo_Sapiens	IGKV4-1*01	1	0	9	1	H	L	NA
5ifh	Homo_Sapiens	IGHV3-21*04	Homo_Sapiens	IGLV3-21*01	3	3	7	6	H	L	NA
5ikc	Mus_Musculus	IGHV14-3*02	Mus_Musculus	IGKV6-14*01	10	6	6	16	B	A	M
5iq9	Homo_Sapiens	IGHV3-74*02	Homo_Sapiens	IGLV3-19*01	26	13	20	39	H	L	P
5it2	Homo_Sapiens	IGHV5-51*03	Homo_Sapiens	IGKV1-39*01	3	2	14	5	H	L	NA
5itb	Homo_Sapiens	IGHV3-53*01	Homo_Sapiens	IGKV1-5*01	5	1	13	6	H	L	NA
5j13	Homo_Sapiens	IGHV3-33*04	Homo_Sapiens	IGLV3-21*02	6	3	13	9	C	B	A
5jq6	Mus_Musculus	IGHV2-6-4*01	Mus_Musculus	IGKV8-27*01	9	7	13	16	H	L	A
5jr1	Homo_Sapiens	IGHV3-15*01	Homo_Sapiens	IGLV3-19*01	0	22	20	22	H	L	NA
5jue	Mus_musculus	IGHV1S29*02	Mus_musculus	IGKV1-110*01	18	3	13	21	H	L	NA
5jw5	Homo_Sapiens	IGHV6-1*01	Homo_Sapiens	IGKV1-39*01	5	6	16	11	H	L	NA
5jxa	Homo_Sapiens	IGHV1-2*02	Homo_Sapiens	IGKV3-11*01	40	26	14	66	H	L	NA
5k59	Homo_Sapiens	IGHV4-39*01	Homo_Sapiens	IGKV1-39*01	5	5	9	10	H	L	A
5k9j	Homo_Sapiens	IGHV6-1*01	Homo_Sapiens	IGKV3-20*02	7	5	14	12	H	L	NA
5kg9	Homo_Sapiens	IGHV3-9*01	Mus_Musculus	IGLV3*01	7	3	7	10	A	B	NA
5kjr	Homo_Sapiens	IGHV4-31*03	Homo_Sapiens	IGLV2-14*01	11	3	12	14	H	L	G
5kn5	Homo_sapiens	IGHV1-69*02	Homo_sapiens	IGKV4-1*01	16	18	9	34	A	B	C
5kna	Homo_Sapiens	IGHV3-7*03	Mus_Musculus	IGKV1-110*01	10	11	3	21	H	L	A
5kvd	Mus_Musculus	IGHV1-9*01	Mus_Musculus	IGKV8-28*01	12	3	11	15	H	L	E
5kve	Mus_Musculus	IGHV1-64*01	Mus_Musculus	IGKV8-30*01	11	6	7	17	H	L	E
5kvf	Mus_Musculus	IGHV1-64*01	Mus_Musculus	IGKV8-30*01	3	1	10	4	H	L	E
5kvg	Mus_Musculus	IGHV1-81*01	Mus_Musculus	IGKV6-13*01	11	1	7	12	H	L	E
5kw9	Homo_Sapiens	IGHV1-69*13	Homo_Sapiens	IGKV4-1*01	14	7	15	21	H	L	A
5l0q	Mus_Musculus	IGHV1-61*01	Mus_Musculus	IGKV5-48*01	21	10	11	31	F	E	D
5l6y	Homo_Sapiens	IGHV1-18*01	Homo_Sapiens	IGLV3-21*01	7	6	13	13	H	L	C
5l7x	Mus_Musculus	IGHV1-14*01	Mus_Musculus	IGKV4-74*01	12	7	9	19	H	L	L
5lbs	Homo_Sapiens	IGHV3-64*05	Homo_Sapiens	IGKV3-11*01	12	9	13	21	H	L	A
5lqb	Mus_Musculus	IGHV1-54*03	Mus_Musculus	IGKV3-4*01	0	0	12	0	H	L	A
5lwy	Mus_Musculus	IGHV1-18*01	Mus_Musculus	IGKV12-41*02	11	3	9	14	H	L	A
5mes	Homo_Sapiens	IGHV3-21*04	Homo_Sapiens	IGLV1-44*01	3	0	10	3	H	L	A
5mp6	Homo_Sapiens	IGHV4-31*03	Homo_Sapiens	IGLV2-14*01	23	13	15	36	P	Q	NA
5mvz	Homo_Sapiens	IGHV5-51*03	Homo_Sapiens	IGKV3-11*01	2	0	9	2	H	L	U
5mx3	Mus_Musculus	IGHV1-75*01	Mus_Musculus	IGKV8-21*01	14	2	11	16	H	L	NA
5n4g	Homo_Sapiens	IGHV1-3*01	Homo_Sapiens	IGKV2-30*01	15	8	6	23	H	L	NA
5n4j	Homo_Sapiens	IGHV1-18*01	Homo_Sapiens	IGLV2-18*01	10	4	6	14	H	L	NA
5niv	Mus_Musculus	IGHV3-2*02	Mus_Musculus	IGKV13-84*01	11	11	10	22	B	A	NA
5nph	Mus_Musculus	IGHV1-26*01	Mus_Musculus	IGKV5-45*01	19	7	11	26	H	L	A
5sx5	Homo_Sapiens	IGHV4-59*02	Homo_Sapiens	IGKV1-33*01	9	4	9	13	J	K	M
5sy8	Homo_Sapiens	IGHV3-15*01	Homo_Sapiens	IGLV3-19*01	26	19	20	45	H	L	O
5t29	Homo_Sapiens	IGHV3-15*01	Homo_Sapiens	IGLV3-19*01	26	27	20	53	H	L	O
5t4z	Homo_Sapiens	IGHV2-5*08	Homo_Sapiens	IGLV1-40*01	25	18	15	43	A	B	NA
5t5b	Homo_Sapiens	IGHV3-15*01	Homo_Sapiens	IGLV3-19*01	26	24	20	50	H	L	E
5t5f	Mus_Musculus	IGHV1-72*01	Mus_Musculus	IGKV2-137*01	11	2	13	13	H	L	A
5t6p	Mus_Musculus	IGHV5-12-2*01	Mus_Musculus	IGKV1-117*01	7	5	7	12	D	C	E
5tbd	Mus_Musculus	IGHV14-3*02	Mus_Musculus	IGKV1-133*01	7	3	5	10	A	B	C
5tf1	Homo_Sapiens	IGHV1-2*02	Homo_Sapiens	IGKV3-11*01	6	0	10	6	H	L	NA
5tfs	Homo_Sapiens	IGHV1-2*02	Homo_Sapiens	IGKV3-20*01	3	0	8	3	H	L	NA
5tfw	Homo_Sapiens	IGHV3-15*01	Homo_Sapiens	IGLV3-19*01	26	23	20	49	H	L	O
5tgb	Homo_Sapiens	IGHV1-2*02	Homo_Sapiens	IGKV3-11*01	0	0	12	0	H	L	NA
5th2	Mus_Musculus	IGHV2-2*03	Mus_Musculus	IGKV5-48*01	6	4	11	10	B	A	NA
5th9	Mus_Musculus	IGHV2-9-1*01	Mus_Musculus	IGKV6-17*01	20	19	7	39	H	L	A
5tih	Mus_Musculus	IGHV1-59*01	Mus_Musculus	IGKV9-124*01	25	6	5	31	H	L	A
5tl5	Mus_Musculus	IGHV1-82*01	Mus_Musculus	IGKV3-4*01	1	1	11	2	H	L	A
5tlk	Homo_Sapiens	IGHV3-11*01	Homo_Sapiens	IGKV1-39*01	11	14	8	25	H	G	Y
5tpl	Homo_Sapiens	IGHV1-2*02	Homo_Sapiens	IGLV2-14*02	21	11	18	32	H	L	NA
5tpp	Homo_Sapiens	IGHV1-2*02	Homo_Sapiens	IGLV2-23*02	20	16	18	36	H	L	NA
5tq0	Mus_Musculus	IGHV9-3-1*01	Mus_Musculus	IGKV5-39*01	6	6	10	12	H	L	A | B
5tqa	Homo_Sapiens	IGHV1-2*02	Homo_Sapiens	IGLV2-23*02	22	13	18	35	H	L	NA
5trp	Homo_Sapiens	IGHV1-2*02	Homo_Sapiens	IGKV2-30*02	21	6	15	27	H	L	NA
5tz2	Homo_Sapiens	IGHV5-51*03	Homo_Sapiens	IGKV3-20*02	2	8	11	10	H	L	C
5tzt	Homo_Sapiens	IGHV1-3*01	Mus_Musculus	IGKV1-117*01	11	14	8	25	H	L	C
5tzu	Mus_Musculus	IGHV5-6*02	Mus_Musculus	IGKV5-39*01	7	3	9	10	H	L	C
5u15	Homo_Sapiens	IGHV1-2*02	Homo_Sapiens	IGLV2-23*02	0	1	18	1	A	B	NA
5u3j	Homo_Sapiens	IGHV3-15*01	Homo_Sapiens	IGKV1-39*01	17	15	22	32	H	L	A
5u3l	Homo_Sapiens	IGHV3-15*01	Homo_Sapiens	IGKV1-39*01	26	18	21	44	A	B	C
5u3n	Homo_Sapiens	IGHV3-15*01	Homo_Sapiens	IGKV1-39*01	21	18	21	39	H	L	A
5u3o	Homo_Sapiens	IGHV3-15*01	Homo_Sapiens	IGKV1-39*01	26	15	21	41	H	L	A
5u3p	Homo_Sapiens	IGHV3-15*01	Homo_Sapiens	IGKV1-39*01	25	19	21	44	H	L	NA
5umn	Homo_Sapiens	IGHV3-23*04	Homo_Sapiens	IGKV1-33*01	23	14	24	37	C	D	B
5v7j	Homo_Sapiens	IGHV4-59*08	Homo_Sapiens	IGLV3-21*02	10	28	24	38	H	L	G
5v7r	Homo_Sapiens	IGHV3-74*03	Homo_Sapiens	IGKV3-20*01	7	9	9	16	H	L	NA
5v7u	Homo_Sapiens	IGHV1-2*02	Homo_Sapiens	IGKV2-28*01	18	10	12	28	H	L	NA
5veb	Homo_Sapiens	IGHV3-33*05	Homo_Sapiens	IGKV1-39*01	9	5	9	14	A	B	X
5vh3	Mus_Musculus	IGHV6-6*02	Mus_Musculus	IGKV5-48*01	11	6	9	17	H	L	NA
5w05	Homo_Sapiens	IGHV5-10-1*01	Homo_Sapiens	IGKV2-28*01	10	16	11	26	H	L	NA
5w06	Homo_Sapiens	IGHV5-10-1*01	Homo_Sapiens	IGKV2-28*01	11	16	11	27	H	L	T
5wuv	Homo_Sapiens	IGHV3-48*01	Homo_Sapiens	IGKV1-16*01	23	14	9	37	H	L	NA
5xaj	Homo_Sapiens	IGHV1-69*13	Homo_Sapiens	IGLV3-21*02	1	9	6	10	H	L	NA
6fab	Mus_musculus	IGHV1-58*01	Mus_musculus	IGKV10-96*01	14	10	12	24	H	L	NA
7fab	Homo_sapiens	IGHV4-30-4*01	Homo_sapiens	IGLV1-40*01	22	10	9	32	H	L	NA
8fab	Homo_sapiens	IGHV3-33*01	Homo_sapiens	IGLV3-25*02	12	15	12	27	B	A	NA
